# Supplementary material for: Prediction and characterization of protein-protein interaction networks in swine
Source: Proteome Sci. 2012 Jan 10;10:2. doi: 10.1186/1477-5956-10-2 (PMC3306829; doi:10.1186/1477-5956-10-2)
Supplement: Additional file 1 — Statistical analysis of the degrees of nodes. [file 1477-5956-10-2-S1.CSV]

Additional file 1: Statistical analysis of the degree of nodes
k nk ln(k) ln(nk)
1973	1	7.587311	0
1499	1	7.312553	0
1498	15	7.311886	2.70805
1476	1	7.297091	0
1456	9	7.283448	2.197225
1454	1	7.282074	0
1453	1	7.281386	0
1451	2	7.280008	0.693147
1450	1	7.279319	0
1449	97	7.278629	4.574711
1447	40	7.277248	3.688879
1393	1	7.239215	0
1382	1	7.231287	0
1380	2	7.229839	0.693147
1378	1	7.228388	0
1375	18	7.226209	2.890372
1374	3	7.225481	1.098612
1373	32	7.224753	3.465736
999	1	6.906755	0
935	1	6.840547	0
909	4	6.812345	1.386294
902	41	6.804615	3.713572
890	6	6.791221	1.791759
847	4	6.741701	1.386294
841	1	6.734592	0
840	35	6.733402	3.555348
838	19	6.731018	2.944439
836	1	6.728629	0
829	1	6.72022	0
828	15	6.719013	2.70805
799	1	6.683361	0
785	1	6.665684	0
782	1	6.661855	0
776	1	6.654153	0
763	5	6.637258	1.609438
744	1	6.612041	0
733	1	6.597146	0
728	1	6.590301	0
725	1	6.586172	0
724	1	6.584791	0
718	1	6.57647	0
713	1	6.569481	0
708	1	6.562444	0
707	1	6.561031	0
705	1	6.558198	0
699	1	6.549651	0
695	1	6.543912	0
691	1	6.53814	0
687	1	6.532334	0
683	1	6.526495	0
681	1	6.523562	0
680	4	6.522093	1.386294
679	1	6.520621	0
678	1	6.519147	0
677	1	6.517671	0
676	1	6.516193	0
673	2	6.511745	0.693147
672	7	6.510258	1.94591
671	8	6.508769	2.079442
668	1	6.504288	0
666	1	6.50129	0
664	1	6.498282	0
661	2	6.493754	0.693147
659	7	6.490724	1.94591
640	2	6.461468	0.693147
638	2	6.458338	0.693147
630	1	6.44572	0
603	1	6.401917	0
601	1	6.398595	0
600	1	6.39693	0
579	1	6.361302	0
572	2	6.349139	0.693147
571	1	6.347389	0
563	1	6.33328	0
562	1	6.331502	0
561	1	6.329721	0
557	4	6.322565	1.386294
556	1	6.320768	0
554	1	6.317165	0
552	9	6.313548	2.197225
550	17	6.309918	2.833213
529	1	6.270988	0
517	1	6.248043	0
515	3	6.244167	1.098612
510	1	6.234411	0
497	2	6.20859	0.693147
487	1	6.188264	0
484	2	6.182085	0.693147
482	1	6.177944	0
481	1	6.175867	0
477	1	6.167516	0
475	4	6.163315	1.386294
474	1	6.161207	0
473	20	6.159095	2.995732
468	4	6.148468	1.386294
462	1	6.135565	0
460	1	6.131226	0
459	1	6.12905	0
458	1	6.126869	0
456	1	6.122493	0
453	1	6.115892	0
450	1	6.109248	0
447	1	6.102559	0
446	1	6.100319	0
443	1	6.09357	0
441	1	6.089045	0
440	1	6.086775	0
437	1	6.079933	0
436	2	6.077642	0.693147
435	1	6.075346	0
433	1	6.070738	0
431	1	6.066108	0
430	2	6.063785	0.693147
429	2	6.061457	0.693147
426	1	6.054439	0
424	2	6.049733	0.693147
422	4	6.045005	1.386294
421	1	6.042633	0
420	2	6.040255	0.693147
419	3	6.037871	1.098612
417	4	6.033086	1.386294
416	5	6.030685	1.609438
415	5	6.028279	1.609438
414	4	6.025866	1.386294
413	1	6.023448	0
412	4	6.021023	1.386294
408	1	6.011267	0
406	2	6.006353	0.693147
404	1	6.001415	0
402	1	5.996452	0
401	2	5.993961	0.693147
399	1	5.988961	0
398	1	5.986452	0
397	1	5.983936	0
396	2	5.981414	0.693147
395	2	5.978886	0.693147
393	2	5.97381	0.693147
390	6	5.966147	1.791759
389	3	5.963579	1.098612
388	1	5.961005	0
386	6	5.955837	1.791759
385	5	5.953243	1.609438
384	3	5.950643	1.098612
383	3	5.948035	1.098612
382	1	5.945421	0
380	4	5.940171	1.386294
379	2	5.937536	0.693147
378	5	5.934894	1.609438
377	4	5.932245	1.386294
376	10	5.929589	2.302585
375	6	5.926926	1.791759
374	4	5.924256	1.386294
373	30	5.921578	3.401197
372	3	5.918894	1.098612
371	1	5.916202	0
370	3	5.913503	1.098612
367	2	5.905362	0.693147
366	2	5.902633	0.693147
364	3	5.897154	1.098612
363	1	5.894403	0
362	4	5.891644	1.386294
360	1	5.886104	0
358	1	5.880533	0
357	1	5.877736	0
356	2	5.874931	0.693147
355	3	5.872118	1.098612
354	3	5.869297	1.098612
353	1	5.866468	0
352	6	5.863631	1.791759
351	5	5.860786	1.609438
350	3	5.857933	1.098612
349	2	5.855072	0.693147
348	8	5.852202	2.079442
347	1	5.849325	0
346	4	5.846439	1.386294
345	2	5.843544	0.693147
344	7	5.840642	1.94591
343	2	5.83773	0.693147
342	8	5.834811	2.079442
341	1	5.831882	0
340	18	5.828946	2.890372
339	2	5.826	0.693147
338	4	5.823046	1.386294
337	3	5.820083	1.098612
336	3	5.817111	1.098612
335	5	5.814131	1.609438
334	2	5.811141	0.693147
333	6	5.808142	1.791759
332	3	5.805135	1.098612
331	6	5.802118	1.791759
330	5	5.799093	1.609438
329	20	5.796058	2.995732
328	8	5.793014	2.079442
327	17	5.78996	2.833213
326	9	5.786897	2.197225
325	11	5.783825	2.397895
324	12	5.780744	2.484907
323	17	5.777652	2.833213
322	26	5.774552	3.258097
321	194	5.771441	5.267858
320	3	5.768321	1.098612
313	1	5.746203	0
310	1	5.736572	0
308	1	5.7301	0
307	1	5.726848	0
306	1	5.723585	0
305	2	5.720312	0.693147
303	1	5.713733	0
301	1	5.70711	0
300	1	5.703782	0
299	2	5.700444	0.693147
298	2	5.697093	0.693147
297	80	5.693732	4.382027
296	2	5.690359	0.693147
295	3	5.686975	1.098612
294	1	5.68358	0
293	1	5.680173	0
292	3	5.676754	1.098612
291	3	5.673323	1.098612
290	426	5.669881	6.054439
287	3	5.659482	1.098612
286	1	5.655992	0
276	1	5.620401	0
250	1	5.521461	0
247	1	5.509388	0
245	1	5.501258	0
244	2	5.497168	0.693147
243	2	5.493061	0.693147
242	6	5.488938	1.791759
241	1	5.484797	0
239	1	5.476464	0
231	1	5.442418	0
227	1	5.42495	0
226	1	5.420535	0
224	1	5.411646	0
223	1	5.407172	0
222	3	5.402677	1.098612
221	4	5.398163	1.386294
217	3	5.379897	1.098612
216	2	5.375278	0.693147
215	4	5.370638	1.386294
201	1	5.303305	0
199	2	5.293305	0.693147
198	1	5.288267	0
197	1	5.283204	0
196	1	5.278115	0
194	2	5.267858	0.693147
192	2	5.257495	0.693147
191	1	5.252273	0
190	2	5.247024	0.693147
189	1	5.241747	0
188	1	5.236442	0
185	1	5.220356	0
182	2	5.204007	0.693147
180	1	5.192957	0
179	7	5.187386	1.94591
178	2	5.181784	0.693147
177	8	5.17615	2.079442
175	2	5.164786	0.693147
171	3	5.141664	1.098612
170	1	5.135798	0
167	4	5.117994	1.386294
166	9	5.111988	2.197225
165	3	5.105945	1.098612
163	1	5.09375	0
162	1	5.087596	0
160	1	5.075174	0
158	2	5.062595	0.693147
157	1	5.056246	0
156	1	5.049856	0
155	3	5.043425	1.098612
154	2	5.036953	0.693147
153	1	5.030438	0
152	2	5.023881	0.693147
150	2	5.010635	0.693147
149	3	5.003946	1.098612
148	2	4.997212	0.693147
147	1	4.990433	0
146	4	4.983607	1.386294
145	9	4.976734	2.197225
144	4	4.969813	1.386294
143	4	4.962845	1.386294
142	2	4.955827	0.693147
141	2	4.94876	0.693147
139	6	4.934474	1.791759
138	6	4.927254	1.791759
137	7	4.919981	1.94591
136	6	4.912655	1.791759
135	1	4.905275	0
134	3	4.89784	1.098612
133	3	4.890349	1.098612
130	2	4.867534	0.693147
129	12	4.859812	2.484907
128	2	4.85203	0.693147
127	6	4.844187	1.791759
126	5	4.836282	1.609438
125	9	4.828314	2.197225
124	3	4.820282	1.098612
123	9	4.812184	2.197225
121	4	4.795791	1.386294
120	9	4.787492	2.197225
119	8	4.779123	2.079442
118	1	4.770685	0
117	3	4.762174	1.098612
116	4	4.75359	1.386294
115	3	4.744932	1.098612
114	5	4.736198	1.609438
113	3	4.727388	1.098612
112	4	4.718499	1.386294
111	2	4.70953	0.693147
110	3	4.70048	1.098612
109	6	4.691348	1.791759
108	6	4.682131	1.791759
107	4	4.672829	1.386294
106	7	4.663439	1.94591
105	10	4.65396	2.302585
104	5	4.644391	1.609438
103	8	4.634729	2.079442
102	9	4.624973	2.197225
101	4	4.615121	1.386294
100	11	4.60517	2.397895
99	12	4.59512	2.484907
98	7	4.584967	1.94591
97	11	4.574711	2.397895
96	23	4.564348	3.135494
95	11	4.553877	2.397895
94	11	4.543295	2.397895
93	13	4.532599	2.564949
92	5	4.521789	1.609438
91	7	4.51086	1.94591
90	19	4.49981	2.944439
89	5	4.488636	1.609438
88	9	4.477337	2.197225
87	11	4.465908	2.397895
86	32	4.454347	3.465736
85	18	4.442651	2.890372
84	24	4.430817	3.178054
83	10	4.418841	2.302585
82	46	4.406719	3.828641
81	15	4.394449	2.70805
80	13	4.382027	2.564949
79	8	4.369448	2.079442
78	42	4.356709	3.73767
77	11	4.343805	2.397895
76	18	4.330733	2.890372
75	21	4.317488	3.044522
74	13	4.304065	2.564949
73	36	4.290459	3.583519
72	34	4.276666	3.526361
71	9	4.26268	2.197225
70	15	4.248495	2.70805
69	10	4.234107	2.302585
68	18	4.219508	2.890372
67	23	4.204693	3.135494
66	16	4.189655	2.772589
65	17	4.174387	2.833213
64	17	4.158883	2.833213
63	23	4.143135	3.135494
62	22	4.127134	3.091042
61	28	4.110874	3.332205
60	40	4.094345	3.688879
59	29	4.077537	3.367296
58	43	4.060443	3.7612
57	20	4.043051	2.995732
56	41	4.025352	3.713572
55	45	4.007333	3.806662
54	41	3.988984	3.713572
53	226	3.970292	5.420535
52	26	3.951244	3.258097
51	30	3.931826	3.401197
50	88	3.912023	4.477337
49	37	3.89182	3.610918
48	24	3.871201	3.178054
47	30	3.850148	3.401197
46	37	3.828641	3.610918
45	32	3.806662	3.465736
44	53	3.78419	3.970292
43	115	3.7612	4.744932
42	83	3.73767	4.418841
41	190	3.713572	5.247024
40	25	3.688879	3.218876
39	31	3.663562	3.433987
38	20	3.637586	2.995732
37	27	3.610918	3.295837
36	35	3.583519	3.555348
35	44	3.555348	3.78419
34	25	3.526361	3.218876
33	32	3.496508	3.465736
32	50	3.465736	3.912023
31	33	3.433987	3.496508
30	82	3.401197	4.406719
29	32	3.367296	3.465736
28	77	3.332205	4.343805
27	97	3.295837	4.574711
26	47	3.258097	3.850148
25	74	3.218876	4.304065
24	42	3.178054	3.73767
23	61	3.135494	4.110874
22	148	3.091042	4.997212
21	87	3.044522	4.465908
20	78	2.995732	4.356709
19	184	2.944439	5.214936
18	57	2.890372	4.043051
17	159	2.833213	5.068904
16	89	2.772589	4.488636
15	105	2.70805	4.65396
14	145	2.639057	4.976734
13	109	2.564949	4.691348
12	119	2.484907	4.779123
11	176	2.397895	5.170484
10	186	2.302585	5.225747
9	401	2.197225	5.993961
8	408	2.079442	6.011267
7	264	1.94591	5.575949
6	491	1.791759	6.196444
5	553	1.609438	6.315358
4	430	1.386294	6.063785
3	622	1.098612	6.43294
2	887	0.693147	6.787845
1	1502	0	7.314553
