# Supplementary material for: Prediction and characterization of protein-protein interaction networks in swine
Source: Proteome Sci. 2012 Jan 10;10:2. doi: 10.1186/1477-5956-10-2 (PMC3306829; doi:10.1186/1477-5956-10-2)
Supplement: Additional file 2 — The degrees of nodes. [file 1477-5956-10-2-S2.CSV]

The degree of each protein,the first column represent degree(k),the second conlumn represent the corresponding protein.
k	protein
1973	Q5K4Q3
1499	P15980
1498	A7ISM5
1498	A7ISM6
1498	A7ISM8
1498	A7ISN4
1498	A7ISN7
1498	A7ISP0
1498	A7ISP2
1498	A7ISP3
1498	P15981
1498	Q0GA96
1498	Q4W5W7
1498	Q4ZJG0
1498	Q6JHY7
1498	Q7YQ94
1498	Q8MGX5
1476	B2NJ26
1456	A7ISM9
1456	A7ISN0
1456	A7ISN2
1456	A7ISP1
1456	Q2VAD5
1456	Q860P2
1456	Q860P4
1456	Q8MGX3
1456	Q8MGX4
1454	A7ISN6
1453	A5D9L3
1451	P15982
1451	Q31072
1450	Q8SPA1
1449	A1YH77
1449	A1YH97
1449	A1YHA1
1449	A2I7K5
1449	A7XP04
1449	A7XP09
1449	O19194
1449	O19242
1449	O19243
1449	O19245
1449	O19363
1449	O62868
1449	O77499
1449	O98263
1449	P15983
1449	Q0GA87
1449	Q0GA93
1449	Q0GAA3
1449	Q0MS00
1449	Q0MS01
1449	Q0MS02
1449	Q1W6C6
1449	Q20BE7
1449	Q2PT61
1449	Q2PT69
1449	Q2PT71
1449	Q2PWU8
1449	Q2VBW2
1449	Q31068
1449	Q31069
1449	Q31071
1449	Q4AC39
1449	Q4F869
1449	Q4F870
1449	Q4W5V5
1449	Q4W5W4
1449	Q53U88
1449	Q53U89
1449	Q68VF3
1449	Q68VF6
1449	Q68VF9
1449	Q6Y1I7
1449	Q762J1
1449	Q7YPZ6
1449	Q860P0
1449	Q860P3
1449	Q860U2
1449	Q860U5
1449	Q860U6
1449	Q860U9
1449	Q860V0
1449	Q860V2
1449	Q8HX60
1449	Q8HX61
1449	Q8HX63
1449	Q8HX64
1449	Q8HX68
1449	Q8HX71
1449	Q8HX73
1449	Q8HX74
1449	Q8HX75
1449	Q8MGP9
1449	Q8MGQ2
1449	Q8MGQ5
1449	Q8MGW9
1449	Q8MGX0
1449	Q8MGX1
1449	Q8MGX2
1449	Q8MGX6
1449	Q8MHH2
1449	Q8MHS7
1449	Q8MHS9
1449	Q8MHT0
1449	Q8MHT4
1449	Q8MHT6
1449	Q8MHT7
1449	Q8MHT9
1449	Q8MHU3
1449	Q8MHU4
1449	Q8MHU5
1449	Q8SPA2
1449	Q8SPA6
1449	Q8SPB0
1449	Q8SPB1
1449	Q8SPB2
1449	Q8SPB3
1449	Q8SPB5
1449	Q8SPB6
1449	Q8SPB8
1449	Q8SPB9
1449	Q8SPC2
1449	Q8SPC4
1449	Q8SPC6
1449	Q9TSW1
1449	Q9TSW2
1449	Q9TSW3
1449	Q9TSW4
1447	A0SNU6
1447	A1YH71
1447	A1YH75
1447	A1YH76
1447	A1YH78
1447	A1YH82
1447	A1YH85
1447	A4ZVH0
1447	A5D9K9
1447	A5D9L0
1447	O19075
1447	O77942
1447	O77945
1447	O77947
1447	O77948
1447	O78148
1447	O97981
1447	Q00P28
1447	Q0GAA2
1447	Q0GAA5
1447	Q2PT65
1447	Q31064
1447	Q31065
1447	Q5W7P5
1447	Q68VF4
1447	Q762J3
1447	Q762J4
1447	Q7YNW7
1447	Q7YQ91
1447	Q7YQ92
1447	Q85ZW4
1447	Q860U4
1447	Q8HX62
1447	Q8HX76
1447	Q8MGU4
1447	Q8MGX9
1447	Q8SPA4
1447	Q8SPA7
1447	Q8SPA9
1447	Q9BEA4
1393	Q0GAA0
1382	Q505R2
1380	A6YAP8
1380	Q866U4
1378	P01846
1375	A2I7K3
1375	A3FJ41
1375	A3FJ42
1375	A4ZVH7
1375	O19244
1375	Q0MRZ8
1375	Q31067
1375	Q6JHZ3
1375	Q860V3
1375	Q8HW96
1375	Q8HX65
1375	Q8HX67
1375	Q8MGY1
1375	Q8MHT8
1375	Q8SPC0
1375	Q8SPC1
1375	Q95HD4
1375	Q9TQ85
1374	O19082
1374	Q6S7D2
1374	Q9TNZ2
1373	A0ZPR4
1373	A0ZPR5
1373	A0ZPR6
1373	A0ZQ05
1373	A0ZQ08
1373	A1YH90
1373	A1YH91
1373	A1YH92
1373	A1YH95
1373	A3FJ45
1373	A4ZVH2
1373	A6P352
1373	A7E1R4
1373	A7E1R6
1373	A7E1R8
1373	A7E1R9
1373	C6L254
1373	C6L272
1373	O19184
1373	Q0GA99
1373	Q6JHY6
1373	Q6S7D1
1373	Q6S7D6
1373	Q6S7D7
1373	Q860U7
1373	Q860U8
1373	Q8MHU0
1373	Q8MHU2
1373	Q9TNZ3
1373	Q9TSD9
1373	Q9TSE2
1373	Q9XS72
999	A7LCJ3
935	Q07717
909	B1A9L6
909	Q53ZW6
909	Q56F13
909	Q7YQ90
902	B1A913
902	B1A9L8
902	B1A9M5
902	B1A9N3
902	B1A9N7
902	B1A9P0
902	B1A9P6
902	B1A9Q5
902	B1B6T8
902	B1PJU2
902	B1PJU3
902	B1PJU4
902	B1PJU6
902	B1PJV2
902	B1PJV4
902	B1PV05
902	B2ZSE5
902	B3GQY4
902	B5APS5
902	B6ICV3
902	B6ICW2
902	B6ICW6
902	B6ICY0
902	B6ICY1
902	D3GIN0
902	D3GIN2
902	D3GIN3
902	D3GIN4
902	D3GIN6
902	D3GIN8
902	D3GIN9
902	D3GIP0
902	D3GIP6
902	D6C4F7
902	E3WHS2
902	E3WHS3
902	O78145
902	Q547Q5
902	Q68VE8
902	Q95548
902	Q9TSW6
890	A7ISN1
890	A7ISN5
890	A7ISN8
890	A7ISN9
890	Q06AT2
890	Q7YQ93
847	A7ISM7
847	A7ISN3
847	Q7YPZ7
847	Q860U3
841	Q6JHY5
840	A1YH79
840	A1YH81
840	A1YH86
840	A1YH98
840	A1YH99
840	A1YHA0
840	A4ZVH6
840	A5D9I6
840	A5D9J8
840	O19240
840	O77940
840	Q0GA88
840	Q0GAA4
840	Q0H557
840	Q2PT62
840	Q2PT64
840	Q68VE7
840	Q68VF2
840	Q6JHZ1
840	Q70GP7
840	Q860V1
840	Q8HX66
840	Q8HX69
840	Q8HX70
840	Q8HX72
840	Q8HX77
840	Q8MGX7
840	Q8MGX8
840	Q8MHT1
840	Q8MHT5
840	Q8SPA5
840	Q8SPB4
840	Q8SPC3
840	Q8SPC5
840	Q9TSW5
838	A1YH72
838	A1YH73
838	A4ZVH3
838	A5D9K5
838	O77941
838	O77943
838	O77944
838	O77946
838	O78147
838	Q0H555
838	Q53U62
838	Q5KT01
838	Q68VF5
838	Q68VF7
838	Q68VF8
838	Q68VG0
838	Q860P1
838	Q8SPA8
838	Q95HD5
836	B5AIH2
829	D4NVV4
828	B1A910
828	B1A9P2
828	B1PJU5
828	B6ICW0
828	B6ICW9
828	D3GIP8
828	D4NVU5
828	D4NVV0
828	D4NVV3
828	D6C4F4
828	D6C4F5
828	D6C4F8
828	Q68VF0
828	Q95546
828	Q9TNZ0
799	P19133
785	Q29040
782	P02189
776	Q9GKL7
763	A4GUH6
763	Q9BE99
763	Q9N2I3
763	Q9TT70
763	Q9TT71
744	P79387
733	Q0GFF6
728	Q9N1U3
725	O97726
724	O62807
718	F1RZC8
713	O97716
708	A7XNS1
707	Q2HWD6
705	Q9XSW2
699	Q6L9M5
695	A3RGC1
691	D7EZN8
687	P84024
683	Q4TU03
681	A9XAM2
680	O97744
680	Q2PZA7
680	Q2PZA8
680	Q9TQQ0
679	A5J0K7
678	Q2V0W3
677	A0P8Z4
676	O97745
673	A5A8Y1
673	A5A8Y2
672	A0ZQ04
672	A5J0L2
672	Q0GFF5
672	Q1W3D1
672	Q28939
672	Q2PZU8
672	Q2V0W2
671	A5A4X4
671	D0G7E8
671	P79300
671	Q1I181
671	Q1W4T1
671	Q1WMM4
671	Q866Q2
671	Q9MZG4
668	Q71V72
666	P79404
664	B5A7P0
661	Q6Q6S5
661	Q9N0K3
659	O46402
659	P79297
659	P79386
659	Q2LH03
659	Q71V40
659	Q8SQ00
659	Q9N0K2
640	A6P375
640	A6P384
638	A6P382
638	Q6TYI5
630	C7EDN1
603	Q9GL76
601	A7WLH6
600	Q8HXQ6
579	A5GFY8
572	Q8WN54
572	Q8WNX5
571	D0G0C6
563	P24786
562	B2DD00
561	Q4QTK1
557	A5A753
557	Q5XQD2
557	Q6XAV9
557	Q8MIL8
556	F1S098
554	O97929
552	A3FJ40
552	O19241
552	Q0MRZ9
552	Q31062
552	Q31066
552	Q68VE9
552	Q860V4
552	Q8MGY0
552	Q8SPA3
550	A0ZPR3
550	A0ZQ20
550	A1YH88
550	A3FJ43
550	A3FJ44
550	A7E1R3
550	A7E1R5
550	A7E1R7
550	O19080
550	Q6S7D4
550	Q6S7D5
550	Q6S7D8
550	Q8MHT3
550	Q8MHU1
550	Q8WLZ9
550	Q9TNZ1
550	Q9TSE1
529	Q5GN48
517	A5A754
515	O18872
515	O46603
515	O46604
510	P16960
497	Q29104
497	Q29105
487	Q95242
484	F1RL76
484	F1RP77
482	Q9MYX7
481	F1SBX0
477	B3TFD9
475	F1RZU8
475	P49151
475	Q9MZU5
475	Q9N251
474	P19130
473	A3F9C5
473	A5D9J9
473	A5GFM7
473	A8R080
473	B9VVN4
473	C6L8N7
473	C8CLK5
473	D0FH22
473	E5G9H6
473	Q28942
473	Q2V6R9
473	Q461P7
473	Q4QTK0
473	Q6R3N3
473	Q6R3N4
473	Q6TYI6
473	Q7YS40
473	Q8SQB6
473	Q95N20
473	Q95N21
468	Q29226
468	Q58IV6
468	Q69DL2
468	Q8SPZ9
462	A5PF00
460	F1SV22
459	D3K5L5
458	F1SRI4
456	F1S0Y1
453	A5A782
450	F1RZR0
447	F1SRR5
446	P09955
443	F1S317
441	O02668
440	F1S3L8
437	Q8SQ23
436	F1SIA6
436	Q28983
435	F1RX57
433	F1S9R6
431	A5A751
430	F1RG22
430	F1SU03
429	F1SSA6
429	Q19AZ8
426	F1RHM3
424	O97507
424	Q684M7
422	F1S3L9
422	F1SIB2
422	F1SIB3
422	F1SKG2
421	F1SE69
420	F1SRC1
420	Q6VPV1
419	F1RF72
419	F1RIV4
419	P01965
417	A1Y2K1
417	P02101
417	Q6WZ17
417	Q9GLF5
416	F1SDN0
416	F1SHR4
416	P02009
416	P02067
416	Q08GQ0
415	A7YB43
415	F1RI43
415	F1RI44
415	F1RKK1
415	P04246
414	F1S078
414	F1SHG0
414	F1SHY0
414	F1SIW0
413	F1RVR2
412	F1CK17
412	F1RR76
412	F1SLX7
412	P98074
408	F1SFZ8
406	F1S9E9
406	F1SAK2
404	F1RQM9
402	F1SNC1
401	F1RJS6
401	F1SQN2
399	F1SMI4
398	F1RSE6
397	F1SIL5
396	F1RUH0
396	P06867
395	Q2QLE0
395	Q9BDP8
393	F1RI40
393	F1RSM3
390	F1RF52
390	F1RF53
390	F1RP39
390	F1SER9
390	F1SIF4
390	Q0PHA8
389	A5PEZ4
389	F1SGF6
389	P16293
388	F1RX69
386	C6K7I2
386	F1RFK2
386	F1SDD5
386	F1SE95
386	P00761
386	Q6R6N1
385	F1RGK2
385	F1RWF1
385	F1RWV8
385	F1SBB3
385	Q28943
384	B9TSS9
384	F1RQW4
384	F1RRW8
383	F1RW14
383	F1S104
383	F1S1H9
382	F1RSE7
380	D3K5L1
380	F1RXA9
380	F1S8S9
380	F1SPM5
379	F1RTA0
379	F1SS48
378	F1RLV3
378	F1RNX3
378	F1S116
378	F1SB37
378	P47788
377	E1B2C7
377	F1RGQ8
377	F1RPU7
377	F1S842
376	C5IWV5
376	F1RJK5
376	F1RL77
376	F1RRC2
376	F1S5Q6
376	F1SV94
376	P00752
376	Q68H99
376	Q6H319
376	Q9XSN6
375	F1S2E6
375	F1S4T0
375	F1S843
375	F1SB67
375	F1SFT8
375	Q6PQD5
374	F1RKC0
374	F1S8G5
374	F1SP36
374	P35750
373	F1RLU0
373	F1RNX4
373	F1RPN7
373	F1RPN8
373	F1RPW5
373	F1RQH3
373	F1RR70
373	F1RRU3
373	F1RTW5
373	F1RVK2
373	F1RZD8
373	F1RZV7
373	F1S362
373	F1S4L9
373	F1S6D1
373	F1S9Y9
373	F1SA33
373	F1SB77
373	F1SB82
373	F1SBF0
373	F1SBU9
373	F1SE00
373	F1SHH3
373	F1SKW1
373	F1SMR6
373	F1SV11
373	P04185
373	Q6LAA3
373	Q8SPP9
373	Q95LC9
372	F1RZM4
372	F1SC89
372	F1SJY6
371	F1RKN5
370	F1SKI0
370	F1SKJ1
370	F1SNR1
367	F1RV25
367	Q6JVS2
366	F1S1H8
366	F1SS52
364	C6L245
364	F1RNN5
364	F1S9F3
363	F1SK10
362	C4PGL9
362	D5L7X3
362	F1RLZ2
362	F1S4E8
360	P20002
358	Q9GLP2
357	F1RMR7
356	C8BKC4
356	F1RZJ8
355	F1RS31
355	P00772
355	Q684M4
354	F1RV27
354	F1SK20
354	Q95284
353	Q8SPS7
352	F1S3Z5
352	F1S3Z6
352	F1S475
352	F1SQ76
352	Q5USC2
352	Q69DK8
351	A5PF04
351	E5GAJ0
351	F1S7X0
351	F1SC85
351	Q9N2D1
350	F1RF97
350	P51779
350	Q29021
349	F1RF96
349	P80015
348	A0MNM5
348	A7VK02
348	F1S811
348	P08419
348	Q69DL3
348	Q8SQ44
348	Q9GLE6
348	Q9TV35
347	B4YYD7
346	F1RFF0
346	F1RTT1
346	F1RX85
346	F1SU41
345	C9W109
345	O18868
344	B4F449
344	F1RGB5
344	F1RKN6
344	F1RM38
344	F1RRQ5
344	F1SKS0
344	Q06A97
343	F1RM07
343	F1SJT0
342	C3RZ98
342	F1RQ64
342	F1SNP7
342	F1SS96
342	F1SV79
342	P08001
342	Q1AP78
342	Q9N0M7
341	F1RU77
340	B3GQZ2
340	B8XTR7
340	B8XTR9
340	B8XTS0
340	E3VSK1
340	F1RHA8
340	F1RJ58
340	F1RS99
340	F1S9K1
340	F1SH64
340	F1SI18
340	F1SSE9
340	F1SUK5
340	F1SVA1
340	Q28985
340	Q2MK77
340	Q2PQJ2
340	Q7M325
339	F1RFG1
339	F1RKY3
338	F1RF28
338	F1RLY9
338	F1SGD2
338	Q2N1I7
337	F1RP44
337	F1RQC8
337	F1RQV2
336	A5GFZ3
336	F1SIT4
336	F1SNN5
335	F1RRM0
335	F1RSS5
335	F1S5C8
335	F1SGN1
335	P08552
334	F1RFM5
334	Q5FZP5
333	B3VQ65
333	F1RJU5
333	F1RJU6
333	F1RSQ2
333	F1S847
333	Q6Q7J2
332	F1SGV5
332	O97676
332	Q1W3C2
331	B0FSM7
331	B1B1R0
331	F1RRP0
331	F1SE32
331	F1SIU7
331	F1SPZ0
330	F1RFM8
330	F1SMW9
330	F1SQC5
330	Q29576
330	Q7YRB2
329	A5A8B9
329	F1RMP1
329	F1RMP2
329	F1RPX0
329	F1RWX8
329	F1RZ33
329	F1RZT1
329	F1S165
329	F1SB59
329	F1SBB5
329	F1SJH0
329	F1SL27
329	F1SLX2
329	F1SN18
329	F1SS55
329	P56941
329	Q29096
329	Q2PYM7
329	Q4LE87
329	Q8MIQ9
328	A1YIZ1
328	F1RFX7
328	F1RGB7
328	F1RVL5
328	F1S368
328	F1SPI2
328	F1SQ69
328	F1SSD1
327	A5Z221
327	B0LJD0
327	D2D0D8
327	F1RJP9
327	F1RKE1
327	F1RN73
327	F1RQ16
327	F1RT81
327	F1RUS9
327	F1S1B5
327	F1S1B6
327	F1S361
327	F1S4P6
327	F1SH38
327	F1SQZ3
327	F1ST22
327	O11780
326	F1RPM1
326	F1RRJ6
326	F1RYH7
326	F1SFG0
326	F1SHF6
326	F1SIK5
326	F1SLB4
326	F1SM12
326	F1STF5
325	A5D9J0
325	F1RJU0
325	F1RQ73
325	F1S0Q6
325	F1S374
325	F1SHU3
325	F1SIZ5
325	F1SP00
325	Q2TUQ2
325	Q2TUQ3
325	Q59HI6
324	A5GFT6
324	F1RFK3
324	F1RRA2
324	F1RVH3
324	F1RXA7
324	F1RYN6
324	F1S1L3
324	F1S4F8
324	F1S990
324	F1SBD4
324	F1SQG1
324	F1SS42
323	B6EU44
323	C3S7K3
323	F1RJQ6
323	F1RLE3
323	F1RT84
323	F1RZA6
323	F1S6V1
323	F1SAN0
323	F1SCV9
323	F1SD63
323	F1SH91
323	F1SL23
323	F1SL28
323	F1SQJ7
323	Q09YA9
323	Q29384
323	Q6TM04
322	A2I7K8
322	B1B1N7
322	B5A4B3
322	D2JUK3
322	E2I6L6
322	F1RKD4
322	F1RMP3
322	F1RP11
322	F1RPT2
322	F1RSC5
322	F1RSK9
322	F1RTA1
322	F1RTM1
322	F1RWK7
322	F1S0B3
322	F1S5M8
322	F1S940
322	F1SFN5
322	F1SFZ7
322	F1SGA4
322	F1SHJ4
322	F1SKK6
322	F1SPV6
322	F1SSD0
322	Q76L23
322	Q865F1
321	A1XC21
321	A3QQ79
321	A3RLM8
321	A4LAL4
321	A5D9J1
321	A5D9J4
321	A5D9J5
321	A5D9J6
321	A5JVA0
321	A7RDK7
321	A8I1B9
321	B1B1N8
321	B2CRH7
321	B3XXC1
321	B4ZYI5
321	B5ATV5
321	B6EU43
321	B6EUP4
321	B8Q4Z8
321	B8XSJ7
321	C3URJ6
321	D0V2A3
321	D2D0E2
321	D2JUK1
321	D2JUK2
321	D5LIE7
321	F1APT8
321	F1APT9
321	F1RF12
321	F1RF29
321	F1RFP4
321	F1RFW8
321	F1RFX6
321	F1RFY9
321	F1RG55
321	F1RG59
321	F1RGF4
321	F1RGN3
321	F1RGY3
321	F1RH41
321	F1RHA7
321	F1RHC0
321	F1RHC3
321	F1RHR0
321	F1RHR4
321	F1RIP3
321	F1RJI4
321	F1RL43
321	F1RL48
321	F1RLE0
321	F1RM57
321	F1RMF4
321	F1RMI9
321	F1RML2
321	F1RNR9
321	F1RP21
321	F1RP64
321	F1RPA5
321	F1RPU3
321	F1RQS6
321	F1RQW8
321	F1RRN3
321	F1RRS6
321	F1RS95
321	F1RSP9
321	F1RSZ3
321	F1RSZ4
321	F1RT42
321	F1RT80
321	F1RTC7
321	F1RU51
321	F1RU65
321	F1RUK8
321	F1RUN1
321	F1RV42
321	F1RV64
321	F1RVI7
321	F1RVS1
321	F1RVW3
321	F1RW68
321	F1RWF0
321	F1RWL4
321	F1RX47
321	F1RXB6
321	F1RXG3
321	F1RXQ8
321	F1RXR7
321	F1RY34
321	F1RYH6
321	F1RYN5
321	F1RYS1
321	F1RZD2
321	F1RZJ1
321	F1S0N4
321	F1S0W0
321	F1S0Z3
321	F1S174
321	F1S1T9
321	F1S1V9
321	F1S1Y6
321	F1S2E7
321	F1S2F4
321	F1S461
321	F1S497
321	F1S4F7
321	F1S4M1
321	F1S4Z7
321	F1S5I2
321	F1S6F8
321	F1S6P5
321	F1S6P6
321	F1S713
321	F1S764
321	F1S866
321	F1S912
321	F1S9R8
321	F1SAY6
321	F1SBA4
321	F1SBB2
321	F1SC82
321	F1SCW8
321	F1SD74
321	F1SD90
321	F1SDA5
321	F1SE19
321	F1SE38
321	F1SEH3
321	F1SEI5
321	F1SEP9
321	F1SF31
321	F1SFF5
321	F1SFM8
321	F1SFQ3
321	F1SGA1
321	F1SGB1
321	F1SGC4
321	F1SGR6
321	F1SGX3
321	F1SHR7
321	F1SHY2
321	F1SI95
321	F1SIC2
321	F1SJ16
321	F1SJQ4
321	F1SK06
321	F1SKC7
321	F1SKD4
321	F1SKK5
321	F1SKL1
321	F1SL21
321	F1SLF4
321	F1SM79
321	F1SMK0
321	F1SNL0
321	F1SNP3
321	F1SP23
321	F1SPA6
321	F1SPJ6
321	F1SPU6
321	F1SPU7
321	F1SPX9
321	F1SQ25
321	F1SQ26
321	F1SQ27
321	F1SQ36
321	F1SQ74
321	F1SQ75
321	F1SQ83
321	F1SQH7
321	F1SQM1
321	F1SQM2
321	F1SSI6
321	F1ST58
321	F1SU80
321	F1SUM9
321	F1SUR1
321	F1SV41
321	O18866
321	O62667
321	P50441
321	Q06AS5
321	Q0GC65
321	Q1W2K3
321	Q28956
321	Q2F3J5
321	Q5GA56
321	Q5GA59
321	Q5GM09
321	Q6B339
321	Q6XQN2
321	Q767M7
321	Q866Y3
321	Q9GLE7
321	Q9TV82
320	F1RRS9
320	Q19K47
320	Q1WDP3
313	Q9BDY7
310	A5GFS5
308	F1RK46
307	F1SNI8
306	F1RLH5
305	Q8HZJ6
305	Q9GKQ9
303	F1RQS1
301	O77638
300	F1RPM6
299	A5GFS6
299	F1SEH9
298	F1S8S3
298	F1SVC3
297	B1PMB1
297	B5L2I7
297	B5L2I8
297	B5L2I9
297	B5L2J0
297	B5L2J1
297	B5L2J2
297	B5L2J3
297	B5L2J4
297	B5L2J5
297	B5L2J6
297	B5L2J7
297	B5L2J8
297	B5L2J9
297	B5L2K0
297	B5L2K1
297	B5L2K2
297	B5L2K3
297	B5L2K4
297	B5L2K5
297	B5L2K6
297	B5L2K7
297	B5L2K8
297	B5L2K9
297	B5L2L0
297	B5L2L1
297	B5L2L2
297	B5L2L3
297	B5L2L4
297	B5L2L5
297	B5L2L6
297	B5L2L7
297	B5L2L8
297	B5L2L9
297	B5L2M0
297	B5L2M1
297	B5L2M2
297	B5L2M3
297	B5L2M4
297	B5L2M5
297	B5L2M6
297	B5L2M7
297	B5L2M8
297	B5L2M9
297	B5L2N0
297	B5L2N1
297	B5L2N2
297	B5L2N3
297	B5L2N4
297	B5L2N5
297	B5L2N6
297	B5L2N7
297	B5L2N8
297	B5L2N9
297	B5L2P0
297	B5L2P1
297	B5L2P2
297	B5L2P3
297	B5L2P4
297	B5L2P5
297	B5L2P6
297	B5L2P7
297	B5L2P8
297	B5L2P9
297	B5L2Q0
297	B5L2Q1
297	B5L2Q2
297	B5L2Q3
297	B5L2Q4
297	B5L2Q5
297	B5L2Q6
297	B5L2Q7
297	B5L2Q8
297	B5L2Q9
297	B5L2R0
297	B5L2R1
297	B5L2R2
297	F1RY50
297	F1SAY0
297	F1SME0
296	B1B6T9
296	F1S7Y7
295	B7STY5
295	F1RQS2
295	F1RR49
294	F1SJV3
293	F1S5A3
292	F1REX5
292	F1RQA9
292	F1SJC5
291	F1SB92
291	F1SUD0
291	P00591
290	A4ZVH8
290	A7UAS0
290	A7UAS1
290	A7UAS2
290	A7UAS3
290	A7UAS4
290	A7UAS5
290	A7UAS6
290	A7UAS7
290	A7UAS8
290	A7UAS9
290	A7UAT0
290	A7UAT1
290	A7UAT2
290	A7UAT3
290	A7UAT4
290	A7UAT5
290	A7UAT6
290	A7UAT7
290	A7UAT8
290	A7UAT9
290	A7UAU0
290	A7UAU1
290	A7UAU2
290	A7UAU3
290	A7UAU4
290	A7UAU5
290	A7UAU6
290	A7UAU7
290	A8E2V0
290	A8E2V1
290	A8W782
290	A8W783
290	B1A9J4
290	B1A9J5
290	B1A9N2
290	B1A9N6
290	B1A9P1
290	B1A9P5
290	B1A9P7
290	B1A9P9
290	B1B6T5
290	B1B6T7
290	B1B728
290	B1B729
290	B1PJU8
290	B1PJU9
290	B1PJV3
290	B3SNS2
290	B3SNS3
290	B3SNS4
290	B3SNS5
290	B3SNS6
290	B3SNS7
290	B3SNS8
290	B3SNS9
290	B4XKC3
290	B4XKC4
290	B6DTW9
290	B6DTX0
290	B6DTX1
290	B6DTX2
290	B6DTX3
290	B6DTX4
290	B6DTX5
290	B6DTX6
290	B6DTX7
290	B6DTX8
290	B6DTX9
290	B6DTY0
290	B6DTY1
290	B6DTY2
290	B6DTY3
290	B6DTY4
290	B6DTY5
290	B6DTY6
290	B6DTY7
290	B6DTY8
290	B6DTZ0
290	B6DTZ1
290	B6DTZ2
290	B6DTZ3
290	B6DTZ4
290	B6DTZ5
290	B6DTZ6
290	B6DTZ7
290	B6DU00
290	B6DU01
290	B6DU02
290	B6DU03
290	B6DU04
290	B6DU05
290	B6DU06
290	B6DU08
290	B6DU09
290	B6DU10
290	B6DU12
290	B6DU13
290	B6DU14
290	B6DU15
290	B6DU16
290	B6DU17
290	B6DU18
290	B6DU19
290	B6DU20
290	B6DU21
290	B6DU22
290	B6DU23
290	B6DU24
290	B6DU25
290	B6DU26
290	B6DU27
290	B6DU28
290	B6DU29
290	B6DU30
290	B6DU31
290	B6DU32
290	B6DU33
290	B6DU34
290	B6DU35
290	B6DU36
290	B6DU37
290	B6DU38
290	B6DU39
290	B6DU40
290	B6DU41
290	C0J7K0
290	C0J7K1
290	C0J7K2
290	C0J7K3
290	C0J7K4
290	C0J7K5
290	C0J7K6
290	C0J7K7
290	C0J7K8
290	C0J7K9
290	C0J7L0
290	C0J7L1
290	C0J7L2
290	C0J7L3
290	C0J7L4
290	C0J7L5
290	C0J7L6
290	C0J7L7
290	D2KD93
290	D2KD94
290	D2KD95
290	D2KD96
290	D2KD98
290	D2KDA0
290	D2KDA2
290	D2KDA3
290	D2KQJ4
290	D2KQJ5
290	D2KQJ6
290	D2KQJ7
290	D2KQJ8
290	D2KQJ9
290	D2KQK0
290	D2KQK1
290	D2KQK2
290	D2KQK3
290	D2KQK4
290	D3GIN1
290	D3GIN7
290	D3GIP5
290	D3GIP9
290	D4P6H2
290	D6C4F6
290	E3WHS5
290	E5RWX4
290	F1RJC6
290	F1RLR8
290	F1RQ22
290	F1RQ23
290	F1RQ24
290	F1RQ25
290	F1RQ26
290	F1RQ37
290	F1RQ38
290	F1RQ39
290	F1RTN7
290	F1RXY5
290	F1RYA5
290	F1RZ56
290	F1RZ57
290	F1RZ58
290	F1RZ59
290	F1RZ60
290	F1RZ61
290	F1S1N2
290	F1S1N3
290	F1S1N5
290	F1S221
290	F1S2C3
290	F1S2C4
290	F1S2D5
290	F1S4B0
290	F1S4H1
290	F1S4H2
290	F1S4T8
290	F1S4T9
290	F1S887
290	F1SAG1
290	F1SBV9
290	F1SBW0
290	F1SBW1
290	F1SHD3
290	F1SNB9
290	F1SPA8
290	F1SV51
290	O19076
290	O19077
290	O19078
290	O19081
290	O19272
290	O19273
290	O19359
290	O19360
290	O19362
290	O77495
290	O77496
290	O77497
290	O77500
290	O77838
290	O77939
290	O78095
290	O78146
290	P79594
290	P79595
290	P79596
290	Q27IE3
290	Q27IE4
290	Q27IE6
290	Q27IE7
290	Q27IE8
290	Q27IE9
290	Q27J06
290	Q2HXW3
290	Q2MJB0
290	Q31045
290	Q31046
290	Q31047
290	Q31048
290	Q31049
290	Q31051
290	Q31052
290	Q31053
290	Q31054
290	Q31055
290	Q31056
290	Q31057
290	Q31058
290	Q31059
290	Q31063
290	Q31073
290	Q31074
290	Q31075
290	Q31076
290	Q31077
290	Q31078
290	Q31079
290	Q31080
290	Q31081
290	Q31082
290	Q31083
290	Q31084
290	Q31085
290	Q4F868
290	Q53U64
290	Q5DIK4
290	Q5DIK5
290	Q5DIK6
290	Q5DIK7
290	Q5DIK8
290	Q5DIK9
290	Q5DIL0
290	Q5DIL1
290	Q5DIL9
290	Q5DIM0
290	Q5DIM1
290	Q5DIM2
290	Q5DIM3
290	Q5DIM4
290	Q5DIM5
290	Q5DIM6
290	Q5DIM7
290	Q5DIM8
290	Q5DIM9
290	Q5DIN0
290	Q5DIN1
290	Q5DIN2
290	Q5DLW7
290	Q5DLW8
290	Q5DLW9
290	Q5DLX0
290	Q5DLX1
290	Q5DLX5
290	Q5DLX6
290	Q5DLX8
290	Q5DLX9
290	Q5DLY0
290	Q5DLY1
290	Q5DLY2
290	Q5DLY3
290	Q5DLY4
290	Q5DLY5
290	Q5DLY6
290	Q5DLY7
290	Q5DLY8
290	Q5DLZ0
290	Q5DLZ1
290	Q5DLZ2
290	Q5DLZ3
290	Q5DLZ5
290	Q5DLZ6
290	Q5DLZ7
290	Q5DLZ8
290	Q5DM00
290	Q5DM02
290	Q5DM03
290	Q5DM04
290	Q5DM07
290	Q5DM18
290	Q5DM19
290	Q5DM20
290	Q5DM21
290	Q5DM22
290	Q5DM23
290	Q5DM24
290	Q5DM25
290	Q5DM26
290	Q5DM27
290	Q5DM28
290	Q5DM29
290	Q5DM30
290	Q5DM32
290	Q5DM33
290	Q5W7P3
290	Q5W7P4
290	Q68VF1
290	Q6BC36
290	Q6BC38
290	Q6BC41
290	Q6BC44
290	Q6YT37
290	Q7YNZ0
290	Q7YNZ1
290	Q7YNZ2
290	Q7YNZ3
290	Q7YNZ4
290	Q7YNZ5
290	Q7YNZ6
290	Q7YNZ7
290	Q7YNZ8
290	Q7YP00
290	Q7YP01
290	Q7YP02
290	Q7YQA9
290	Q860S5
290	Q860S6
290	Q8MGU5
290	Q8MHS8
290	Q8MHT2
290	Q8WMZ2
290	Q95434
290	Q95435
290	Q95436
290	Q95437
290	Q95438
290	Q95439
290	Q95440
290	Q95441
290	Q95442
290	Q95443
290	Q95444
290	Q95445
290	Q95446
290	Q95447
290	Q95448
290	Q95449
290	Q95450
290	Q95451
290	Q95452
290	Q95453
290	Q95454
290	Q95455
290	Q95456
290	Q95542
290	Q95543
290	Q95547
290	Q9GIQ8
290	Q9GIQ9
290	Q9GIR0
290	Q9GIR1
290	Q9GIR2
290	Q9GIR3
290	Q9GIR4
290	Q9GIR5
290	Q9GIR6
290	Q9GIR7
290	Q9GIR9
290	Q9GIS1
290	Q9GIS2
290	Q9GIS3
290	Q9GIS4
290	Q9GIS5
290	Q9GIS6
290	Q9GIS7
290	Q9GJP7
290	Q9GJP8
290	Q9TQ75
290	Q9TQT5
290	Q9TQW5
290	Q9TSG3
290	Q9TSG4
290	Q9TSG5
290	Q9TSG6
290	Q9TSG7
290	Q9TSG8
290	Q9TSG9
290	Q9TSH0
290	Q9TVD4
290	Q9TVD5
290	Q9TVD6
290	Q9TVD8
287	Q00P21
287	Q6IWK3
287	Q8WMQ4
286	A5A8W4
276	B6DX82
250	Q29116
247	Q00655
245	B3VK31
244	Q29038
244	Q9BDY8
243	Q29042
243	Q29214
242	A8BV10
242	Q02411
242	Q29041
242	Q6IWK2
242	Q6R6M8
242	Q8MIP7
241	A5X2G6
239	B1PEY3
231	O62756
227	Q29074
226	Q9TUB2
224	Q9TQQ1
223	O19064
222	A8BUZ9
222	P14082
222	Q06AV0
221	A8BV05
221	A9Z0A6
221	A9Z0A7
221	Q2TNK5
217	A5A8Y0
217	Q8HYV1
217	Q8HYV2
216	Q6QAQ1
216	Q9N260
215	A8WAC5
215	A9UFD1
215	A9UFD2
215	C7C1K5
201	Q19S50
199	B6E1W3
199	Q5CD18
198	C6EVT4
197	B4YYD6
196	P00592
194	E7CR00
194	P04416
192	Q7M333
192	Q7M335
191	Q28833
190	B6DXF1
190	F1S397
189	A7LJT9
188	C9DRN2
185	B6E314
182	B6E241
182	F1RVZ4
180	F1RIS1
179	A6P353
179	A6P383
179	A6P386
179	A6P388
179	Q09GP8
179	Q6T366
179	Q764N0
178	O02840
178	Q71LE2
177	A0MNZ3
177	A6P341
177	A6P380
177	A6P381
177	A6P387
177	Q6GYR4
177	Q6R2U9
177	Q6R4N4
175	E3UV40
175	Q2QEH5
171	C6H113
171	Q2I6Y5
171	Q71M99
170	O18923
167	A5GHK9
167	A8CVN6
167	B3VK33
167	Q3BDI7
166	A2T1K6
166	A2T1K7
166	A5H1Q0
166	B4YYE0
166	B9TSQ7
166	E7CR04
166	F1SKR9
166	O18922
166	Q9TTK7
165	F1RWK5
165	F1SUK0
165	P34930
163	Q6EEI7
162	O97580
160	F1S532
158	E7CUK3
158	P03970
157	Q9BEA8
156	P23563
155	A3RIE0
155	P20112
155	Q28984
154	P79307
154	Q95ND5
153	A8DSD2
152	A5GFR9
152	A7LNG6
150	E7CUK4
150	Q9TTJ0
149	P10669
149	P53714
149	Q9TUZ1
148	P37109
148	Q8SPJ4
147	P00998
146	F1RFY6
146	F1RVT6
146	P26894
146	Q8HY60
145	A4H2R5
145	B8XSK0
145	C7C1I7
145	P00999
145	P26461
145	P36887
145	P62802
145	Q29185
145	Q6EUX0
144	A5A783
144	B5AF37
144	D5KRL1
144	Q764M5
143	E7CR03
143	F1SRA8
143	O18841
143	Q7YRN6
142	P56432
142	Q95L23
141	A9Q6C0
141	P26445
139	A0MTC9
139	Q29117
139	Q462R1
139	Q68CM2
139	Q95MQ5
139	Q9TSV8
138	A9Q749
138	Q4QTJ9
138	Q7YS99
138	Q8WNW4
138	Q9TU79
138	Q9TV36
137	A5A8X9
137	A5D9N6
137	A5D9N7
137	B6DX83
137	F1SCK2
137	F1SEK8
137	Q3ZDR4
136	A7UGB2
136	F1SDV6
136	Q06AT8
136	Q29028
136	Q29123
136	Q32YV9
135	F1S5H3
134	D6BR76
134	F1RK14
134	Q95JH1
133	F1RFS8
133	F1S9T4
133	P04366
130	Q19LF0
130	Q19LF1
129	A4GUC2
129	A9X6R3
129	A9X6R5
129	E7EI20
129	F1S0G7
129	F1SKI2
129	F1SN66
129	F1SN67
129	F1SU88
129	Q1RPR6
129	Q1W0S7
129	Q1W0S8
128	E1U3L5
128	P63053
127	A4GUC1
127	A8DSD5
127	A9X6R4
127	O02799
127	Q1RPR5
127	Q9GLP0
126	B0LXP3
126	F1RV15
126	P18175
126	P26042
126	Q6YT43
125	A1IU54
125	P09954
125	P56472
125	Q767M4
125	Q8WMM2
125	Q8WMM4
125	Q8WMM5
125	Q9TSV3
125	Q9TTJ1
124	F1S5J3
124	P33198
124	P56471
123	F1SIW3
123	P04088
123	P41566
123	Q0QEQ1
123	Q1G1K7
123	Q1G1L0
123	Q1G1L1
123	Q4PJW2
123	Q9TV63
121	E5EZY0
121	F1RU70
121	F1SA60
121	F1SP92
120	A5GFS0
120	B5KFD7
120	F1S5J4
120	F1S8N5
120	F1SP33
120	P79263
120	Q1T7A7
120	Q3Y5G4
120	Q6EEU2
119	O77773
119	Q1T7A5
119	Q1T7A6
119	Q29052
119	Q29124
119	Q3ZD69
119	Q9GM99
119	Q9TUB5
118	O46427
117	B2CZF8
117	F1SV74
117	P79385
116	C9DRN1
116	E1U8C5
116	F1RT53
116	F1SMF7
115	A5GHK7
115	F1SCJ6
115	Q9TUZ0
114	A7UNV1
114	B2CNZ8
114	B2D1T2
114	B2D1T3
114	F1SKR0
113	C9K506
113	F1S916
113	Q3MJK4
112	A7UIU7
112	F1STU9
112	Q7YRV6
112	Q9TV61
111	F1RNY7
111	F1SL63
110	F1RG79
110	F1SU18
110	Q06AA1
109	A1E295
109	E1U8C4
109	F1RJX0
109	F1SDE6
109	F1SR72
109	P53590
108	B8XSJ5
108	E5EZX9
108	F1RLP9
108	F1RZK8
108	Q7YS28
108	Q9N1X4
107	F1S9P8
107	F1SLX4
107	F1SNN6
107	P60662
106	A5D9P0
106	A5YVW9
106	D7PF45
106	E1AXT2
106	F1RK34
106	F1RRR4
106	Q0PY11
105	A1XSY8
105	E5F1H4
105	F1S3V4
105	F1SAH0
105	F1SCI1
105	Q29069
105	Q56P21
105	Q5EFJ2
105	Q767L0
105	Q9GKY9
104	F1RHL6
104	F1S700
104	F1SFQ7
104	F1SUK2
104	Q66T47
103	E5F1H9
103	F1REZ5
103	F1REZ7
103	F1RRW9
103	F1RTF0
103	F1RW44
103	F1S218
103	F1S6K0
102	B1H0V9
102	B9VVP4
102	C5IXG4
102	E0AD96
102	F1RUJ3
102	F1SE29
102	P42639
102	P79293
102	Q29340
101	F1RLG3
101	F1RPB9
101	Q29031
101	Q2IA00
100	F1RGY5
[truncated: 9,957 more rows]
