# Supplementary material for: Prediction and characterization of protein-protein interaction networks in swine
Source: Proteome Sci. 2012 Jan 10;10:2. doi: 10.1186/1477-5956-10-2 (PMC3306829; doi:10.1186/1477-5956-10-2)
Supplement: Additional file 3 — The overlap between the predicted interactions and domain family pairs from iPfam. [file 1477-5956-10-2-S3.CSV]

The overlap between the predicted interactions and domain family pairs:
Interolog:
uniprot_acc_A uniprot_acc_B PFAM_acc_A PFAM_ID_A PFAM_acc_B PFAM_ID_B
O02781	Q9GL04	PF00001	7tm_1	PF00001	7tm_1
O02799	Q764M5	PF01017	STAT_alpha	PF02864	STAT_bind
P00591	P02703	PF00151	Lipase	PF01114	Colipase
P00671	P10775	PF00074	RnaseA	PF00560	LRR_1
P00761	P50447	PF00079	Serpin	PF00089	Trypsin
P00761	F1SD38	PF00089	Trypsin	PF00095	WAP
P01238	Q6JTA8	PF00041	fn3	PF00103	Hormone_1
P01965	P02067	PF00042	Globin	PF00042	Globin
P02009	P02067	PF00042	Globin	PF00042	Globin
P02067	P01965	PF00042	Globin	PF00042	Globin
P02101	P02067	PF00042	Globin	PF00042	Globin
P02587	Q4JH15	PF00036	efhand	PF00992	Troponin
P04185	P06867	PF00024	PAN_1	PF00051	Kringle
P04185	P79335	PF00079	Serpin	PF00089	Trypsin
P04185	Q8SQ23	PF00008	EGF	PF00089	Trypsin
P10775	P31346	PF00074	RnaseA	PF00560	LRR_1
P26894	P30034	PF00048	IL8	PF00048	IL8
P30034	Q29288	PF00048	IL8	PF00048	IL8
P35624	P21692	PF00045	Hemopexin	PF00965	TIMP
P35624	C9VZX5	PF00045	Hemopexin	PF00965	TIMP
P35624	Q95JA4	PF00045	Hemopexin	PF00965	TIMP
P50447	P00761	PF00079	Serpin	PF00089	Trypsin
P50447	P00772	PF00079	Serpin	PF00089	Trypsin
P50447	Q95284	PF00079	Serpin	PF00089	Trypsin
P53714	Q28984	PF01839	FG-GAP	PF07974	EGF_2
Q03710	Q69DL1	PF00084	Sushi	PF07678	A2M_comp
Q03710	Q9GKP1	PF00084	Sushi	PF07678	A2M_comp
Q29040	P79386	PF00104	Hormone_recep	PF00104	Hormone_recep
Q29552	P10612	PF00067	p450	PF00067	p450
Q4PJW2	Q29040	PF00104	Hormone_recep	PF08832	SRC-1
Q4PJW2	Q9N1U3	PF00104	Hormone_recep	PF08832	SRC-1
Q68Y56	Q59HI9	PF00560	LRR_1	PF00560	LRR_1
Q6PWT7	P04178	PF00080	Sod_Cu	PF00080	Sod_Cu
Q711P4	P26894	PF00048	IL8	PF00048	IL8
Q711P4	Q6DUK4	PF00048	IL8	PF00048	IL8
Q8HZK3	P09933	PF00008	EGF	PF03098	An_peroxidase
Q8SPS7	Q28984	PF00089	Trypsin	PF00092	VWA
Q8SQ23	P06867	PF00024	PAN_1	PF00051	Kringle
Q8SQ23	P79335	PF00079	Serpin	PF00089	Trypsin
Q95MQ5	Q8SQ34	PF00020	TNFR_c6	PF00229	TNF
Q9MYZ9	P49157	PF00758	EPO_TPO	PF09067	EpoR_lig-bind
Q9TSV8	P26445	PF00229	TNF	PF00229	TNF
Q9TUQ3	Q6VPV1	PF00084	Sushi	PF07678	A2M_comp
Q9TUZ1	Q00655	PF00017	SH2	PF00017	SH2
Q9XT90	O97507	PF00040	fn2	PF00045	Hemopexin
Q9XT90	Q95JA4	PF00045	Hemopexin	PF00045	Hemopexin
A5D9L3	Q762J1	PF00969	MHC_II_beta	PF07654	C1-set
A5J0K7	Q4PJW2	PF00104	Hormone_recep	PF08832	SRC-1
C7EXL4	Q59HI5	PF00560	LRR_1	PF00560	LRR_1
C7EXL4	Q59HI9	PF00560	LRR_1	PF00560	LRR_1
C9VZX5	Q2VI03	PF00040	fn2	PF00045	Hemopexin
F1RHY3	Q07717	PF07654	C1-set	PF07654	C1-set
F1RQ22	A5D9L3	PF00969	MHC_II_beta	PF07654	C1-set
F1RQA9	Q07717	PF00129	MHC_I	PF07654	C1-set
F1RQA9	Q8HZV3	PF00129	MHC_I	PF04253	TFR_dimer
F1RQY7	Q9GM51	PF00362	Integrin_beta	PF01839	FG-GAP
F1S3G7	Q9N1X4	PF01391	Collagen	PF01391	Collagen
F1S3L8	O02799	PF00017	SH2	PF07714	Pkinase_Tyr
F1SV71	P21692	PF00045	Hemopexin	PF01471	PG_binding_1
F1SV71	Q2VI03	PF00040	fn2	PF01471	PG_binding_1
O97981	Q762J1	PF00993	MHC_II_alpha	PF07654	C1-set
P79272	P79335	PF00079	Serpin	PF01033	Somatomedin_B
Q2V0W3	Q4PJW2	PF00104	Hormone_recep	PF08832	SRC-1
Q59HI6	C7EXL4	PF00560	LRR_1	PF00560	LRR_1
Q59HI9	Q5I2M3	PF00560	LRR_1	PF00560	LRR_1
Q59HI9	Q59HI5	PF00560	LRR_1	PF00560	LRR_1
Q69DK9	Q69DL4	PF00386	C1q	PF00386	C1q
Q6LEL5	F1RQN6	PF00917	MATH	PF00917	MATH
Q6VPV1	Q9GKP1	PF00207	A2M	PF01759	NTR
Q8HXQ6	O19073	PF00047	ig	PF00340	IL1
D-MIST:
Q505R2	Q8MHT1	PF00129	MHC_I	PF07654	C1-set
Q8MGW9	Q5DLY7	PF00969	MHC_II_beta	PF00969	MHC_II_beta
Q68VF6	B6DU29	PF00129	MHC_I	PF00969	MHC_II_beta
O98263	Q8MGX7	PF00129	MHC_I	PF07654	C1-set
B2NJ26	Q9GIR3	PF00969	MHC_II_beta	PF07654	C1-set
Q8MGY1	B1A9J5	PF00129	MHC_I	PF00969	MHC_II_beta
A5D9K9	P79595	PF00969	MHC_II_beta	PF00993	MHC_II_alpha
Q1W6C6	F1RTN7	PF00129	MHC_I	PF00969	MHC_II_beta
Q9TSW2	Q8MGW9	PF00129	MHC_I	PF00969	MHC_II_beta
Q8SPA1	O19081	PF00129	MHC_I	PF07654	C1-set
Q8MGY1	B1A9N6	PF00129	MHC_I	PF00969	MHC_II_beta
A7XP04	Q5DLY7	PF00969	MHC_II_beta	PF07654	C1-set
Q866U4	Q95548	PF07654	C1-set	PF07654	C1-set
A5D9N7	F1SCY7	PF00020	TNFR_c6	PF00229	TNF
Q8MHT0	Q06AT2	PF00993	MHC_II_alpha	PF07654	C1-set
Q6JHY6	B5L2M3	PF00993	MHC_II_alpha	PF07654	C1-set
Q8SPC6	B5L2K2	PF00129	MHC_I	PF00993	MHC_II_alpha
Q4AC39	Q06AT2	PF00993	MHC_II_alpha	PF07654	C1-set
Q8MHT9	F1S887	PF00129	MHC_I	PF07654	C1-set
A5D9N7	F1SL26	PF00020	TNFR_c6	PF00229	TNF
Q4W5V5	B6DU32	PF00969	MHC_II_beta	PF07654	C1-set
Q8SPB1	B5L2J6	PF00993	MHC_II_alpha	PF07654	C1-set
D3GIN3	Q9GIR0	PF00129	MHC_I	PF00969	MHC_II_beta
Q4AC39	Q9BEA4	PF00993	MHC_II_alpha	PF07654	C1-set
A6YAP8	O97981	PF00993	MHC_II_alpha	PF07654	C1-set
Q0MS02	B1A913	PF07654	C1-set	PF07654	C1-set
D3GIN3	Q9TT70	PF00129	MHC_I	PF07686	V-set
Q8MGY1	Q8MHT1	PF00129	MHC_I	PF00129	MHC_I
Q68VF6	Q4W5W4	PF00129	MHC_I	PF07654	C1-set
Q8MHT9	A5D9K5	PF00129	MHC_I	PF00993	MHC_II_alpha
A6YAP8	Q8MGX7	PF00129	MHC_I	PF07654	C1-set
Q20BE7	B2NJ26	PF07654	C1-set	PF07654	C1-set
Q8MGX3	B5L2N1	PF00993	MHC_II_alpha	PF00993	MHC_II_alpha
A1YHA1	Q8SPC3	PF00129	MHC_I	PF00129	MHC_I
Q53ZW6	A5D9L0	PF00993	MHC_II_alpha	PF07654	C1-set
Q866U4	Q9TSG6	PF00969	MHC_II_beta	PF07654	C1-set
Q9TSW6	B6DU29	PF00129	MHC_I	PF00969	MHC_II_beta
Q7YQ94	Q06AT2	PF00993	MHC_II_alpha	PF00993	MHC_II_alpha
Q8MHH2	D2KDA3	PF00969	MHC_II_beta	PF00969	MHC_II_beta
Q860V0	A5D9K9	PF00129	MHC_I	PF00993	MHC_II_alpha
Q8MGY1	B5L2J9	PF00129	MHC_I	PF00993	MHC_II_alpha
Q8MHH2	Q9TT71	PF00969	MHC_II_beta	PF07686	V-set
A5D9L3	Q4W5W4	PF00969	MHC_II_beta	PF07654	C1-set
A7E1R4	Q8MGX5	PF00129	MHC_I	PF00993	MHC_II_alpha
Q95546	Q4W5W4	PF00129	MHC_I	PF07654	C1-set
Q505R2	Q68VF1	PF00129	MHC_I	PF07654	C1-set
Q8MHH2	A1YHA1	PF00129	MHC_I	PF00969	MHC_II_beta
O97981	Q5K4Q3	PF00993	MHC_II_alpha	PF07654	C1-set
Q6S7D1	D3GIN3	PF00129	MHC_I	PF07654	C1-set
O98263	Q9TT71	PF07654	C1-set	PF07686	V-set
Q8SPA4	Q8SPB3	PF00129	MHC_I	PF00129	MHC_I
Q8MGX5	Q8SPC5	PF00993	MHC_II_alpha	PF07654	C1-set
B1A910	B6DU32	PF00129	MHC_I	PF00969	MHC_II_beta
Q9TNZ2	O62868	PF00129	MHC_I	PF07654	C1-set
Q9BEA4	Q31083	PF00969	MHC_II_beta	PF00993	MHC_II_alpha
Q1W6C6	F1S2C3	PF00969	MHC_II_beta	PF00993	MHC_II_alpha
Q8SPB0	B6DTX0	PF00129	MHC_I	PF00969	MHC_II_beta
A7E1R9	B5L2Q9	PF00129	MHC_I	PF00993	MHC_II_alpha
Q8SPB1	O19081	PF00129	MHC_I	PF07654	C1-set
A1YHA1	Q8SPA1	PF00129	MHC_I	PF07654	C1-set
A5D9L0	Q5K4Q3	PF07654	C1-set	PF07654	C1-set
Q9BEA4	F1S2C4	PF00993	MHC_II_alpha	PF07654	C1-set
Q762J1	Q7YP01	PF00129	MHC_I	PF07654	C1-set
Q0MS02	B6DTX5	PF00969	MHC_II_beta	PF07654	C1-set
Q8MGX2	B5L2K9	PF00993	MHC_II_alpha	PF07654	C1-set
Q9TNZ2	Q9TSG6	PF00129	MHC_I	PF00969	MHC_II_beta
A4GUC1	F1RQY8	PF01839	FG-GAP	PF07974	EGF_2
O98263	Q4W5W4	PF07654	C1-set	PF07654	C1-set
Q9TSW2	Q7YNZ7	PF00129	MHC_I	PF00129	MHC_I
Q95546	Q8MHT1	PF00129	MHC_I	PF00129	MHC_I
Q8MHT0	O19243	PF00129	MHC_I	PF07654	C1-set
Q8MGX1	Q1W6C6	PF00969	MHC_II_beta	PF07654	C1-set
Q8SPC1	Q9GIR3	PF00129	MHC_I	PF00969	MHC_II_beta
Q8MHS9	Q2MJB0	PF00969	MHC_II_beta	PF07654	C1-set
Q9XSN6	B3STX9	PF00089	Trypsin	PF00089	Trypsin
Q8MHH2	Q9BE99	PF00969	MHC_II_beta	PF07686	V-set
Q6S7D1	Q5KT01	PF00969	MHC_II_beta	PF07654	C1-set
B5AIH2	B6DU32	PF00969	MHC_II_beta	PF07654	C1-set
Q866U4	Q9TQ75	PF00969	MHC_II_beta	PF07654	C1-set
Q9TSW6	Q6JHY5	PF00129	MHC_I	PF07654	C1-set
Q8SPA2	Q860P1	PF00969	MHC_II_beta	PF07654	C1-set
Q9TSW2	Q9TSG8	PF00129	MHC_I	PF00969	MHC_II_beta
Q53ZW6	O19243	PF00129	MHC_I	PF00993	MHC_II_alpha
Q9TNZ0	Q8MHT1	PF00129	MHC_I	PF00129	MHC_I
Q8HX71	D3GIN3	PF00129	MHC_I	PF00969	MHC_II_beta
B5AIH2	Q8MGX3	PF00993	MHC_II_alpha	PF07654	C1-set
Q9BEA4	O19243	PF00129	MHC_I	PF00993	MHC_II_alpha
O19194	Q8SPB4	PF00129	MHC_I	PF07654	C1-set
Q8MHH2	Q9GIR9	PF00969	MHC_II_beta	PF00969	MHC_II_beta
O19245	Q8HX66	PF00129	MHC_I	PF00129	MHC_I
Q8SPC4	Q9BE99	PF00969	MHC_II_beta	PF07686	V-set
Q5K4Q3	Q53ZW6	PF00993	MHC_II_alpha	PF07654	C1-set
Q9TSW2	B1A913	PF00129	MHC_I	PF07654	C1-set
Q8MGY1	Q53ZW6	PF00129	MHC_I	PF00993	MHC_II_alpha
Q6S7D1	Q5K4Q3	PF07654	C1-set	PF07654	C1-set
Q9TSW2	Q8MHS9	PF00129	MHC_I	PF07654	C1-set
Q4W5W4	Q5DLX1	PF00969	MHC_II_beta	PF07654	C1-set
A7E1R9	Q8MGX7	PF00129	MHC_I	PF00129	MHC_I
Q8SPA6	Q8SPA2	PF00129	MHC_I	PF00969	MHC_II_beta
Q8MGW9	O19363	PF00969	MHC_II_beta	PF07654	C1-set
Q4W5V5	B1A913	PF07654	C1-set	PF07654	C1-set
Q8MHU3	Q8SPA1	PF00129	MHC_I	PF07654	C1-set
Q8SPA2	Q2MJB0	PF00969	MHC_II_beta	PF00969	MHC_II_beta
Q8MGY1	Q8HX71	PF00129	MHC_I	PF00969	MHC_II_beta
Q9TSW1	Q9TT71	PF00129	MHC_I	PF07686	V-set
B5AIH2	B5L2M3	PF00993	MHC_II_alpha	PF07654	C1-set
Q0MS02	Q9BE99	PF07654	C1-set	PF07686	V-set
O97981	A5D9K5	PF00993	MHC_II_alpha	PF00993	MHC_II_alpha
Q8SPA4	A1YHA1	PF00129	MHC_I	PF00129	MHC_I
Q8HX71	Q68VF6	PF00129	MHC_I	PF00969	MHC_II_beta
Q8MGX1	A7XP04	PF07654	C1-set	PF07654	C1-set
B2NJ26	Q4W5V5	PF07654	C1-set	PF07654	C1-set
Q8MGW9	Q9GIR5	PF00969	MHC_II_beta	PF00969	MHC_II_beta
O19245	Q8MHS9	PF00129	MHC_I	PF07654	C1-set
Q8MGX5	O19243	PF00129	MHC_I	PF00993	MHC_II_alpha
B5AIH2	B5L2J3	PF00993	MHC_II_alpha	PF07654	C1-set
A5D9L3	B1A9L8	PF00969	MHC_II_beta	PF07654	C1-set
O19363	B1B6T5	PF00129	MHC_I	PF07654	C1-set
Q8SPC4	Q8MHT0	PF00969	MHC_II_beta	PF07654	C1-set
Q8MHH2	Q7YP01	PF00129	MHC_I	PF00969	MHC_II_beta
Q5K4Q3	Q31057	PF00969	MHC_II_beta	PF07654	C1-set
A7E1R4	D2KDA3	PF00129	MHC_I	PF00969	MHC_II_beta
Q9TQ85	A1YHA1	PF00129	MHC_I	PF00129	MHC_I
Q4AC39	Q9TSW2	PF00129	MHC_I	PF07654	C1-set
Q866U4	O97981	PF00993	MHC_II_alpha	PF07654	C1-set
Q8MHS9	Q860P1	PF07654	C1-set	PF07654	C1-set
Q8MHT9	Q6JHY5	PF00129	MHC_I	PF07654	C1-set
Q53ZW6	Q762J1	PF00993	MHC_II_alpha	PF07654	C1-set
Q9TQ85	Q8MGX3	PF00129	MHC_I	PF00993	MHC_II_alpha
A7E1R9	Q9GIR0	PF00129	MHC_I	PF00969	MHC_II_beta
Q8SPB0	O77838	PF00129	MHC_I	PF00969	MHC_II_beta
O97981	B5L2K9	PF00993	MHC_II_alpha	PF00993	MHC_II_alpha
Q8MHS9	Q860S5	PF00969	MHC_II_beta	PF07654	C1-set
A7E1R4	O18872	PF00047	ig	PF00129	MHC_I
Q31067	Q0MS02	PF07654	C1-set	PF07654	C1-set
Q8MHU3	Q860P1	PF00129	MHC_I	PF07654	C1-set
Q762J1	Q5DLX5	PF00969	MHC_II_beta	PF07654	C1-set
Q6JHY6	O19363	PF07654	C1-set	PF07654	C1-set
Q8MHT0	A7UAS5	PF00969	MHC_II_beta	PF07654	C1-set
Q8MGX1	Q8MGX5	PF00993	MHC_II_alpha	PF07654	C1-set
Q8MHH2	B6DU29	PF00969	MHC_II_beta	PF00969	MHC_II_beta
B5AIH2	Q8SPB4	PF07654	C1-set	PF07654	C1-set
D4NVU5	Q8SPC3	PF00129	MHC_I	PF00129	MHC_I
B1A913	Q8MHT9	PF00129	MHC_I	PF07654	C1-set
Q8MHU3	Q31083	PF00129	MHC_I	PF00969	MHC_II_beta
A6YAP8	Q9TSW2	PF00129	MHC_I	PF07654	C1-set
Q8MGX5	Q8MHU3	PF00129	MHC_I	PF00993	MHC_II_alpha
Q8SPC6	Q7YP01	PF00129	MHC_I	PF00129	MHC_I
D3GIN3	B5L2K1	PF00129	MHC_I	PF00993	MHC_II_alpha
Q8MGY1	Q8SPB3	PF00129	MHC_I	PF00129	MHC_I
B1A910	Q68VF8	PF00129	MHC_I	PF00129	MHC_I
Q762J4	O18872	PF00047	ig	PF07654	C1-set
Q9TSW6	D2KQK3	PF00129	MHC_I	PF00969	MHC_II_beta
Q8MGY1	Q8MGX1	PF00129	MHC_I	PF07654	C1-set
Q4W5V5	Q8HX71	PF00969	MHC_II_beta	PF07654	C1-set
Q9TSW6	A7UAU0	PF00129	MHC_I	PF00969	MHC_II_beta
Q8SPB3	B1PV05	PF00129	MHC_I	PF00969	MHC_II_beta
Q31067	Q5DLZ1	PF00969	MHC_II_beta	PF07654	C1-set
Q95546	Q06AT2	PF00129	MHC_I	PF00993	MHC_II_alpha
Q6S7D1	Q6JHZ1	PF00129	MHC_I	PF07654	C1-set
Q2PT71	D3GIN3	PF00129	MHC_I	PF00969	MHC_II_beta
Q8MGX6	F1RQ22	PF00129	MHC_I	PF07654	C1-set
Q8MGX3	Q95548	PF00993	MHC_II_alpha	PF07654	C1-set
O19243	Q8SPB1	PF00129	MHC_I	PF07654	C1-set
Q8MGX5	Q8SPA4	PF00129	MHC_I	PF00993	MHC_II_alpha
B5AIH2	B5L2K9	PF00993	MHC_II_alpha	PF07654	C1-set
Q8MGX2	Q8HX66	PF00129	MHC_I	PF07654	C1-set
Q8MHT0	O97981	PF00993	MHC_II_alpha	PF07654	C1-set
Q8SPC4	B1A913	PF00969	MHC_II_beta	PF07654	C1-set
Q8SPC6	Q8SPC5	PF00129	MHC_I	PF07654	C1-set
A7XP04	Q9TSG6	PF00969	MHC_II_beta	PF07654	C1-set
Q2PT71	Q9TQ75	PF00969	MHC_II_beta	PF00969	MHC_II_beta
Q95548	B5L2K1	PF00993	MHC_II_alpha	PF07654	C1-set
A1YHA1	Q5DLX5	PF00129	MHC_I	PF00969	MHC_II_beta
A7E1R4	Q5DLY7	PF00129	MHC_I	PF00969	MHC_II_beta
Q8MHU3	Q762J4	PF00129	MHC_I	PF07654	C1-set
P79318	F1RIS5	PF00362	Integrin_beta	PF01839	FG-GAP
Q8MHH2	Q860P1	PF00969	MHC_II_beta	PF07654	C1-set
Q9TSW1	Q860V2	PF00129	MHC_I	PF00129	MHC_I
Q8MGW9	Q7YP01	PF00129	MHC_I	PF00969	MHC_II_beta
Q9TSW6	Q9N2I3	PF00129	MHC_I	PF07686	V-set
Q4W5W4	Q8MGX2	PF07654	C1-set	PF07654	C1-set
Q8SPB3	Q5DM20	PF00129	MHC_I	PF00969	MHC_II_beta
Q762J1	Q8MGW9	PF00969	MHC_II_beta	PF07654	C1-set
Q95548	Q9N2I3	PF07654	C1-set	PF07686	V-set
Q9BEA4	F1RQA9	PF00129	MHC_I	PF00993	MHC_II_alpha
Q2V0W3	P79300	PF00104	Hormone_recep	PF00104	Hormone_recep
O19363	O98263	PF07654	C1-set	PF07654	C1-set
Q8MGX6	Q9TT71	PF00129	MHC_I	PF07686	V-set
A7E1R9	Q5DLY7	PF00129	MHC_I	PF00969	MHC_II_beta
Q866U4	B1PV05	PF00969	MHC_II_beta	PF07654	C1-set
Q5K4Q3	B1PV05	PF00969	MHC_II_beta	PF07654	C1-set
B5AIH2	D2KDA3	PF00969	MHC_II_beta	PF07654	C1-set
Q8MHS9	Q860U2	PF07654	C1-set	PF07654	C1-set
Q8MGW9	D2KQK3	PF00969	MHC_II_beta	PF00969	MHC_II_beta
Q8MGX3	Q5DLY7	PF00969	MHC_II_beta	PF00993	MHC_II_alpha
Q860U2	Q9N2I3	PF07654	C1-set	PF07686	V-set
Q9BEA4	Q8WMZ2	PF00993	MHC_II_alpha	PF07686	V-set
Q8SPC1	Q762J1	PF00129	MHC_I	PF07654	C1-set
Q9TSW6	D3GIN3	PF00129	MHC_I	PF00129	MHC_I
Q8SPB0	B5L2J3	PF00129	MHC_I	PF00993	MHC_II_alpha
Q9TSW6	A7ISN5	PF00129	MHC_I	PF00993	MHC_II_alpha
Q2PT71	Q8SPB0	PF00129	MHC_I	PF00969	MHC_II_beta
A5D9L0	Q860P1	PF07654	C1-set	PF07654	C1-set
Q5K4Q3	Q68VF5	PF00129	MHC_I	PF07654	C1-set
A6YAP8	Q31076	PF00969	MHC_II_beta	PF07654	C1-set
Q8SPB3	B5L2J6	PF00129	MHC_I	PF00993	MHC_II_alpha
Q9TSW2	O62868	PF00129	MHC_I	PF07654	C1-set
A5D9K9	Q1W6C6	PF00969	MHC_II_beta	PF00993	MHC_II_alpha
Q1T7A6	Q30KI7	PF00092	VWA	PF00092	VWA
O19363	Q4AC39	PF07654	C1-set	PF07654	C1-set
A5D9L3	Q9N2I3	PF00969	MHC_II_beta	PF07686	V-set
Q8MGX5	Q8MGW9	PF00969	MHC_II_beta	PF00993	MHC_II_alpha
Q9TNZ2	Q5DLY7	PF00129	MHC_I	PF00969	MHC_II_beta
Q7YQ94	Q9TSG7	PF00969	MHC_II_beta	PF00993	MHC_II_alpha
Q8MGX6	Q8MGX5	PF00129	MHC_I	PF00993	MHC_II_alpha
B1A913	A7ISN5	PF00993	MHC_II_alpha	PF07654	C1-set
Q9BEA4	Q8MGX5	PF00993	MHC_II_alpha	PF00993	MHC_II_alpha
Q8MGX2	B6DU29	PF00969	MHC_II_beta	PF07654	C1-set
A7XP04	Q8MGX3	PF00993	MHC_II_alpha	PF07654	C1-set
D3GIN3	Q9TSG7	PF00129	MHC_I	PF00969	MHC_II_beta
Q4W5V5	Q5DLY7	PF00969	MHC_II_beta	PF07654	C1-set
Q8MGY1	Q8SPB8	PF00129	MHC_I	PF00129	MHC_I
Q9TSW2	Q8WMZ2	PF00129	MHC_I	PF07686	V-set
B1A9L8	Q8MHT0	PF07654	C1-set	PF07654	C1-set
Q95546	Q8WMZ2	PF00129	MHC_I	PF07686	V-set
Q8MHH2	A5D9L0	PF00969	MHC_II_beta	PF07654	C1-set
Q8MHS9	O19363	PF07654	C1-set	PF07654	C1-set
Q762J1	Q8SPB1	PF07654	C1-set	PF07654	C1-set
D3GIN3	Q8SPA4	PF00129	MHC_I	PF00129	MHC_I
Q8MGY1	B1A9L8	PF00129	MHC_I	PF07654	C1-set
Q8SPC6	D2KQK3	PF00129	MHC_I	PF00969	MHC_II_beta
A7XP04	Q9N2I3	PF07654	C1-set	PF07686	V-set
Q95548	Q860U4	PF00129	MHC_I	PF07654	C1-set
Q8SPB1	Q8SPC6	PF00129	MHC_I	PF07654	C1-set
D4NVU5	Q68VF6	PF00129	MHC_I	PF00129	MHC_I
Q505R2	Q762J4	PF07654	C1-set	PF07654	C1-set
Q8MHS9	O19243	PF00129	MHC_I	PF07654	C1-set
Q20BE7	Q8HX66	PF00129	MHC_I	PF07654	C1-set
Q8SPA1	O19363	PF07654	C1-set	PF07654	C1-set
Q8MGX1	F1RQA9	PF00129	MHC_I	PF07654	C1-set
Q7YQ94	P79595	PF00969	MHC_II_beta	PF00993	MHC_II_alpha
Q8SPB8	F1S2C3	PF00129	MHC_I	PF00993	MHC_II_alpha
Q8SPB3	Q9TSG6	PF00129	MHC_I	PF00969	MHC_II_beta
Q8SPB0	Q5KT01	PF00129	MHC_I	PF00969	MHC_II_beta
Q0MS02	O19245	PF00129	MHC_I	PF07654	C1-set
Q4AC39	Q5DLY7	PF00969	MHC_II_beta	PF07654	C1-set
Q8SPC6	Q8SPC4	PF00129	MHC_I	PF00969	MHC_II_beta
A7E1R9	Q8MGW9	PF00129	MHC_I	PF00969	MHC_II_beta
Q8MGW9	Q9GIR3	PF00969	MHC_II_beta	PF00969	MHC_II_beta
Q8MGX3	F1RQA9	PF00129	MHC_I	PF00993	MHC_II_alpha
Q9TQ85	B6DU29	PF00129	MHC_I	PF00969	MHC_II_beta
Q8MGY1	Q8SPA2	PF00129	MHC_I	PF00969	MHC_II_beta
Q762J1	Q8MHT9	PF00129	MHC_I	PF07654	C1-set
B1A913	A5D9L0	PF07654	C1-set	PF07654	C1-set
Q8SPB0	B1A9L8	PF00129	MHC_I	PF07654	C1-set
Q8MHS9	B5L2K1	PF00993	MHC_II_alpha	PF07654	C1-set
O19245	Q8SPB0	PF00129	MHC_I	PF00129	MHC_I
Q95546	Q7YP01	PF00129	MHC_I	PF00129	MHC_I
Q8MGX1	Q8MGX6	PF00129	MHC_I	PF07654	C1-set
B5AIH2	Q8MHU3	PF00129	MHC_I	PF07654	C1-set
Q4W5W4	Q8SPB3	PF00129	MHC_I	PF07654	C1-set
Q9GM51	F1RQY8	PF00362	Integrin_beta	PF01839	FG-GAP
Q8SPC6	Q860U4	PF00129	MHC_I	PF00129	MHC_I
Q860V2	Q8SPA2	PF00129	MHC_I	PF00969	MHC_II_beta
Q6JHY6	Q7YP01	PF00129	MHC_I	PF07654	C1-set
Q9TSW2	Q4W5V5	PF00129	MHC_I	PF07654	C1-set
B1PV05	Q9TT70	PF00969	MHC_II_beta	PF07686	V-set
B1A910	Q68VF6	PF00129	MHC_I	PF00129	MHC_I
Q8MGX6	Q860V0	PF00129	MHC_I	PF00129	MHC_I
B5AIH2	Q8MHT0	PF07654	C1-set	PF07654	C1-set
Q8SPA1	Q8SPC3	PF00129	MHC_I	PF07654	C1-set
Q8MGX1	Q9TT71	PF07654	C1-set	PF07686	V-set
D4NVU5	Q762J4	PF00129	MHC_I	PF07654	C1-set
D3GIN3	Q860V2	PF00129	MHC_I	PF00129	MHC_I
D3GIN3	Q5DLZ1	PF00129	MHC_I	PF00969	MHC_II_beta
Q0MS02	F1RTN7	PF00129	MHC_I	PF07654	C1-set
Q9TSW6	Q8SPA6	PF00129	MHC_I	PF00129	MHC_I
Q5K4Q3	B1A9J5	PF00969	MHC_II_beta	PF07654	C1-set
Q8SPB1	Q7YQ94	PF00993	MHC_II_alpha	PF07654	C1-set
Q8SPC4	Q31057	PF00969	MHC_II_beta	PF00969	MHC_II_beta
Q31067	B1B6T5	PF00129	MHC_I	PF07654	C1-set
Q8SPB8	Q8SPA6	PF00129	MHC_I	PF00129	MHC_I
A5D9L3	Q762J4	PF00969	MHC_II_beta	PF07654	C1-set
Q8MHT0	B5L2Q3	PF00993	MHC_II_alpha	PF07654	C1-set
Q8MGX5	Q8HX71	PF00969	MHC_II_beta	PF00993	MHC_II_alpha
Q8SPA2	O19363	PF00969	MHC_II_beta	PF07654	C1-set
Q53ZW6	Q9TSG7	PF00969	MHC_II_beta	PF00993	MHC_II_alpha
A6YAP8	Q8SPC4	PF00969	MHC_II_beta	PF07654	C1-set
Q8SPC1	Q9TSW1	PF00129	MHC_I	PF00129	MHC_I
Q8MHT0	Q5DLZ1	PF00969	MHC_II_beta	PF07654	C1-set
O98263	F1S2C3	PF00993	MHC_II_alpha	PF07654	C1-set
Q8MHU3	Q8MGX5	PF00129	MHC_I	PF00993	MHC_II_alpha
Q4AC39	O18872	PF00047	ig	PF07654	C1-set
Q8MGX3	Q8SPB3	PF00129	MHC_I	PF00993	MHC_II_alpha
Q8MGX1	B5L2M3	PF00993	MHC_II_alpha	PF07654	C1-set
A6YAP8	Q4F868	PF00129	MHC_I	PF07654	C1-set
O19194	B1A9L8	PF00129	MHC_I	PF07654	C1-set
Q95546	Q8MGW9	PF00129	MHC_I	PF00969	MHC_II_beta
Q6S7D1	Q4W5W4	PF07654	C1-set	PF07654	C1-set
O98263	O62868	PF07654	C1-set	PF07654	C1-set
A5D9L3	Q8HX66	PF00129	MHC_I	PF00969	MHC_II_beta
Q95548	O62868	PF07654	C1-set	PF07654	C1-set
Q860V0	Q0MS02	PF00129	MHC_I	PF07654	C1-set
Q9TQ85	Q8MHH2	PF00129	MHC_I	PF00969	MHC_II_beta
Q8MGX3	Q9GIR9	PF00969	MHC_II_beta	PF00993	MHC_II_alpha
Q762J4	B1PV05	PF00969	MHC_II_beta	PF07654	C1-set
Q505R2	Q860U4	PF00129	MHC_I	PF07654	C1-set
Q5K4Q3	Q9GIR0	PF00969	MHC_II_beta	PF07654	C1-set
Q4W5V5	Q0MS02	PF07654	C1-set	PF07654	C1-set
Q8MHH2	Q9TSG8	PF00969	MHC_II_beta	PF00969	MHC_II_beta
Q8MHH2	Q68VF8	PF00129	MHC_I	PF00969	MHC_II_beta
A1YHA1	Q7YNZ7	PF00129	MHC_I	PF00129	MHC_I
B1A9L8	Q9TSG8	PF00969	MHC_II_beta	PF07654	C1-set
Q8SPB1	Q5DLY7	PF00969	MHC_II_beta	PF07654	C1-set
Q8MGX1	Q762J4	PF07654	C1-set	PF07654	C1-set
Q762J1	P79595	PF00969	MHC_II_beta	PF07654	C1-set
Q9BEA4	Q860U2	PF00993	MHC_II_alpha	PF07654	C1-set
Q7YQ94	Q8HX66	PF00129	MHC_I	PF00993	MHC_II_alpha
A6YAP8	F1RTN7	PF00129	MHC_I	PF07654	C1-set
A6YAP8	Q4W5V5	PF07654	C1-set	PF07654	C1-set
Q1T7A7	A8DSD2	PF00092	VWA	PF00092	VWA
Q4AC39	Q8SPB0	PF00129	MHC_I	PF07654	C1-set
Q8SPC1	Q9N2I3	PF00129	MHC_I	PF07686	V-set
Q8HX71	Q860P1	PF00969	MHC_II_beta	PF07654	C1-set
Q8SPA2	B5L2N1	PF00969	MHC_II_beta	PF00993	MHC_II_alpha
D4NVU5	Q8MGX1	PF00129	MHC_I	PF07654	C1-set
Q8SPB3	Q2MJB0	PF00129	MHC_I	PF00969	MHC_II_beta
Q6S7D1	O18872	PF00047	ig	PF07654	C1-set
O62868	Q8SPC5	PF07654	C1-set	PF07654	C1-set
Q860V2	D2KDA3	PF00129	MHC_I	PF00969	MHC_II_beta
Q9TNZ2	Q8SPB8	PF00129	MHC_I	PF00129	MHC_I
A5D9L3	Q5DLY7	PF00969	MHC_II_beta	PF00969	MHC_II_beta
Q20BE7	Q4W5V5	PF07654	C1-set	PF07654	C1-set
Q9GM51	F1RIS5	PF00362	Integrin_beta	PF01839	FG-GAP
Q9TSW6	Q9GIR5	PF00129	MHC_I	PF00969	MHC_II_beta
Q8SPA6	Q8MGX5	PF00129	MHC_I	PF00993	MHC_II_alpha
Q95546	Q9TSG8	PF00129	MHC_I	PF00969	MHC_II_beta
B1PV05	A5D9K5	PF00969	MHC_II_beta	PF00993	MHC_II_alpha
Q8SPA4	O98263	PF00129	MHC_I	PF07654	C1-set
Q8MGX6	Q8SPC5	PF00129	MHC_I	PF07654	C1-set
Q866U4	O19081	PF00129	MHC_I	PF07654	C1-set
Q8MHH2	Q8MGX5	PF00969	MHC_II_beta	PF00993	MHC_II_alpha
Q8SPC4	B5L2K2	PF00969	MHC_II_beta	PF00993	MHC_II_alpha
Q8MGX6	B5L2Q9	PF00129	MHC_I	PF00993	MHC_II_alpha
Q9TSW1	Q0MS02	PF00129	MHC_I	PF07654	C1-set
Q8SPB3	O19081	PF00129	MHC_I	PF00129	MHC_I
A5D9K9	Q8MHT0	PF00993	MHC_II_alpha	PF07654	C1-set
Q8SPA2	F1RQA9	PF00129	MHC_I	PF00969	MHC_II_beta
A1YHA1	Q8SPC5	PF00129	MHC_I	PF07654	C1-set
Q8SPC4	A7XP04	PF00969	MHC_II_beta	PF07654	C1-set
A5D9L0	Q8MHU3	PF00129	MHC_I	PF07654	C1-set
Q53ZW6	Q8MGX6	PF00129	MHC_I	PF00993	MHC_II_alpha
Q860U2	B1PV05	PF00969	MHC_II_beta	PF07654	C1-set
Q8SPC6	Q2PT71	PF00129	MHC_I	PF00969	MHC_II_beta
A7XP04	B1A9N6	PF00969	MHC_II_beta	PF07654	C1-set
Q8SPB1	B5L2K9	PF00993	MHC_II_alpha	PF07654	C1-set
B1A910	Q31057	PF00129	MHC_I	PF00969	MHC_II_beta
Q8MGW9	Q8HX71	PF00969	MHC_II_beta	PF00969	MHC_II_beta
A7E1R4	F1S2C3	PF00129	MHC_I	PF00993	MHC_II_alpha
Q505R2	Q06AT2	PF00993	MHC_II_alpha	PF07654	C1-set
O19194	Q7YQ94	PF00129	MHC_I	PF00993	MHC_II_alpha
Q8SPA1	B6DTX0	PF00969	MHC_II_beta	PF07654	C1-set
A7E1R9	O77838	PF00129	MHC_I	PF00969	MHC_II_beta
Q6S7D1	Q9TSG8	PF00969	MHC_II_beta	PF07654	C1-set
D3GIN3	Q4W5V5	PF00129	MHC_I	PF07654	C1-set
Q8MHU3	Q8WMZ2	PF00129	MHC_I	PF07686	V-set
A5D9L3	Q8MHS9	PF00969	MHC_II_beta	PF07654	C1-set
A5D9L3	Q9TT71	PF00969	MHC_II_beta	PF07686	V-set
Q505R2	Q9TSG6	PF00969	MHC_II_beta	PF07654	C1-set
Q1W6C6	Q8SPA6	PF00129	MHC_I	PF00969	MHC_II_beta
Q9TQ85	B5L2M3	PF00129	MHC_I	PF00993	MHC_II_alpha
Q53ZW6	Q0MS02	PF00993	MHC_II_alpha	PF07654	C1-set
O19243	Q8SPB3	PF00129	MHC_I	PF00129	MHC_I
O19363	Q6JHY5	PF07654	C1-set	PF07654	C1-set
A7E1R4	Q9TSW6	PF00129	MHC_I	PF00129	MHC_I
Q95548	Q8SPA2	PF00969	MHC_II_beta	PF07654	C1-set
Q4W5W4	Q8MGW9	PF00969	MHC_II_beta	PF07654	C1-set
Q8SPC6	Q9TSW6	PF00129	MHC_I	PF00129	MHC_I
Q95546	B5L2Q9	PF00129	MHC_I	PF00993	MHC_II_alpha
Q8MGX3	Q8MGX2	PF00993	MHC_II_alpha	PF07654	C1-set
B1A9L8	A1YH99	PF07654	C1-set	PF07654	C1-set
Q860U2	Q5DLZ1	PF00969	MHC_II_beta	PF07654	C1-set
Q1RPR5	A8DSD2	PF01839	FG-GAP	PF07974	EGF_2
Q20BE7	F1S2C4	PF07654	C1-set	PF07654	C1-set
Q860U2	Q20BE7	PF07654	C1-set	PF07654	C1-set
B1A910	Q9TQ75	PF00129	MHC_I	PF00969	MHC_II_beta
Q8SPB8	Q9GIR3	PF00129	MHC_I	PF00969	MHC_II_beta
Q8MGX3	Q9GIR5	PF00969	MHC_II_beta	PF00993	MHC_II_alpha
Q9BEA4	Q9TSG7	PF00969	MHC_II_beta	PF00993	MHC_II_alpha
Q8SPC1	Q8SPC4	PF00129	MHC_I	PF00969	MHC_II_beta
Q4W5V5	F1S887	PF07654	C1-set	PF07654	C1-set
Q860V0	Q860P1	PF00129	MHC_I	PF07654	C1-set
A7E1R9	Q8SPA1	PF00129	MHC_I	PF07654	C1-set
Q8SPC4	B6DTX0	PF00969	MHC_II_beta	PF00969	MHC_II_beta
Q9TSW1	Q860V0	PF00129	MHC_I	PF00129	MHC_I
Q8SPC1	Q9GIR5	PF00129	MHC_I	PF00969	MHC_II_beta
O98263	B1A9P5	PF00129	MHC_I	PF07654	C1-set
B1A910	Q860V2	PF00129	MHC_I	PF00129	MHC_I
Q8MGY1	B5L2P3	PF00129	MHC_I	PF00993	MHC_II_alpha
Q8MHS9	Q4F868	PF00129	MHC_I	PF07654	C1-set
Q8MGW9	Q8MGX6	PF00129	MHC_I	PF00969	MHC_II_beta
Q53ZW6	Q31057	PF00969	MHC_II_beta	PF00993	MHC_II_alpha
A7E1R4	Q5DM20	PF00129	MHC_I	PF00969	MHC_II_beta
A7E1R9	A1YH99	PF00129	MHC_I	PF07654	C1-set
Q9TSW2	Q8SPC3	PF00129	MHC_I	PF00129	MHC_I
Q5K4Q3	A7UAS5	PF00969	MHC_II_beta	PF07654	C1-set
Q8MGY1	Q762J4	PF00129	MHC_I	PF07654	C1-set
Q762J1	B1B6T5	PF00129	MHC_I	PF07654	C1-set
B1A9L8	Q53ZW6	PF00993	MHC_II_alpha	PF07654	C1-set
O19363	Q8SPB1	PF07654	C1-set	PF07654	C1-set
Q762J1	B5L2P3	PF00993	MHC_II_alpha	PF07654	C1-set
O19243	Q68VF5	PF00129	MHC_I	PF00129	MHC_I
Q8MGX2	O97981	PF00993	MHC_II_alpha	PF07654	C1-set
Q8SPA2	Q762J1	PF00969	MHC_II_beta	PF07654	C1-set
Q95546	Q8SPA4	PF00129	MHC_I	PF00129	MHC_I
Q8MHU3	Q8MGX3	PF00129	MHC_I	PF00993	MHC_II_alpha
A5D9L0	Q9TSW2	PF00129	MHC_I	PF07654	C1-set
Q9TSW1	Q860U2	PF00129	MHC_I	PF07654	C1-set
Q8MGW9	Q9GIQ9	PF00969	MHC_II_beta	PF00969	MHC_II_beta
Q762J4	P79595	PF00969	MHC_II_beta	PF07654	C1-set
Q8SPB3	Q9BE99	PF00129	MHC_I	PF07686	V-set
Q8MHT9	Q68VF1	PF00129	MHC_I	PF00129	MHC_I
Q8SPB1	Q68VF5	PF00129	MHC_I	PF07654	C1-set
B1A910	Q8MGX5	PF00129	MHC_I	PF00993	MHC_II_alpha
D4NVU5	Q4W5W4	PF00129	MHC_I	PF07654	C1-set
Q6S7D1	Q4W5V5	PF07654	C1-set	PF07654	C1-set
O97981	B5L2N1	PF00993	MHC_II_alpha	PF00993	MHC_II_alpha
Q7YQ94	B5L2J6	PF00993	MHC_II_alpha	PF00993	MHC_II_alpha
Q8SPA2	B5L2J6	PF00969	MHC_II_beta	PF00993	MHC_II_alpha
Q5K4Q3	B2NJ26	PF07654	C1-set	PF07654	C1-set
Q4AC39	Q8MHS9	PF07654	C1-set	PF07654	C1-set
O19245	Q8MGX2	PF00129	MHC_I	PF07654	C1-set
Q8SPC1	B5L2J9	PF00129	MHC_I	PF00993	MHC_II_alpha
Q8MHS9	Q20BE7	PF07654	C1-set	PF07654	C1-set
Q95548	A5D9K5	PF00993	MHC_II_alpha	PF07654	C1-set
B1A9L8	B1PV05	PF00969	MHC_II_beta	PF07654	C1-set
A5D9L0	Q8MGX1	PF07654	C1-set	PF07654	C1-set
Q9BEA4	Q4AC39	PF00993	MHC_II_alpha	PF07654	C1-set
Q31067	B5L2M3	PF00993	MHC_II_alpha	PF07654	C1-set
Q8SPC6	O19243	PF00129	MHC_I	PF00129	MHC_I
Q9BEA4	Q8HX71	PF00969	MHC_II_beta	PF00993	MHC_II_alpha
Q8SPB8	Q7YQ94	PF00129	MHC_I	PF00993	MHC_II_alpha
Q8MHS9	Q8MHT0	PF07654	C1-set	PF07654	C1-set
Q0MS02	Q9TT70	PF07654	C1-set	PF07686	V-set
Q4AC39	Q5DM20	PF00969	MHC_II_beta	PF07654	C1-set
Q8MGX5	Q8SPA1	PF00993	MHC_II_alpha	PF07654	C1-set
Q1W6C6	Q68VF6	PF00129	MHC_I	PF00969	MHC_II_beta
Q8MGX1	Q9GIR3	PF00969	MHC_II_beta	PF07654	C1-set
Q8MGY1	Q9TT71	PF00129	MHC_I	PF07686	V-set
Q4AC39	Q860U4	PF00129	MHC_I	PF07654	C1-set
Q762J4	Q5DM20	PF00969	MHC_II_beta	PF07654	C1-set
Q1W6C6	F1RQ22	PF00969	MHC_II_beta	PF07654	C1-set
A5D9K9	Q5KT01	PF00969	MHC_II_beta	PF00993	MHC_II_alpha
O19194	Q5DLX5	PF00129	MHC_I	PF00969	MHC_II_beta
O97981	Q8SPB3	PF00129	MHC_I	PF00993	MHC_II_alpha
Q31067	Q8MHH2	PF00969	MHC_II_beta	PF07654	C1-set
A1YHA1	Q0MS02	PF00129	MHC_I	PF07654	C1-set
Q9TSW6	B1A9N6	PF00129	MHC_I	PF00969	MHC_II_beta
Q0MS02	Q8SPA1	PF07654	C1-set	PF07654	C1-set
A7E1R4	B1A9N6	PF00129	MHC_I	PF00969	MHC_II_beta
Q9BEA4	Q68VF1	PF00129	MHC_I	PF00993	MHC_II_alpha
Q8SPC1	Q4AC39	PF00129	MHC_I	PF07654	C1-set
Q95548	Q9GIR3	PF00969	MHC_II_beta	PF07654	C1-set
Q8MHT9	Q5DM20	PF00129	MHC_I	PF00969	MHC_II_beta
Q8SPC1	Q9GIR0	PF00129	MHC_I	PF00969	MHC_II_beta
D4NVU5	Q8SPC5	PF00129	MHC_I	PF07654	C1-set
B5AIH2	Q68VF6	PF00129	MHC_I	PF07654	C1-set
A5D9L0	B1A9P5	PF00129	MHC_I	PF07654	C1-set
Q860U2	Q762J1	PF07654	C1-set	PF07654	C1-set
A6YAP8	B5L2N1	PF00993	MHC_II_alpha	PF07654	C1-set
Q762J4	Q4AC39	PF07654	C1-set	PF07654	C1-set
O19194	Q9GIR5	PF00129	MHC_I	PF00969	MHC_II_beta
O19245	Q762J4	PF00129	MHC_I	PF07654	C1-set
D3GIN3	Q8SPA2	PF00129	MHC_I	PF00969	MHC_II_beta
Q8MHT9	Q8HX71	PF00129	MHC_I	PF00969	MHC_II_beta
Q9TNZ2	Q7YQ94	PF00129	MHC_I	PF00993	MHC_II_alpha
Q8SPA4	Q95548	PF00129	MHC_I	PF07654	C1-set
B2NJ26	B5L2K1	PF00993	MHC_II_alpha	PF07654	C1-set
Q860V0	Q860U2	PF00129	MHC_I	PF07654	C1-set
O19194	B5L2R1	PF00129	MHC_I	PF00993	MHC_II_alpha
Q8MGX6	A5D9L0	PF00129	MHC_I	PF07654	C1-set
Q8SPB1	Q8MHS9	PF07654	C1-set	PF07654	C1-set
Q8SPC1	B5L2K1	PF00129	MHC_I	PF00993	MHC_II_alpha
A6YAP8	D2KQK3	PF00969	MHC_II_beta	PF07654	C1-set
Q866U4	B5L2K2	PF00993	MHC_II_alpha	PF07654	C1-set
Q9BEA4	Q860S5	PF00969	MHC_II_beta	PF00993	MHC_II_alpha
A5D9L3	Q9TSW2	PF00129	MHC_I	PF00969	MHC_II_beta
Q860V0	B1A9J5	PF00129	MHC_I	PF00969	MHC_II_beta
Q8SPB8	Q0MS02	PF00129	MHC_I	PF07654	C1-set
Q860U2	O77838	PF00969	MHC_II_beta	PF07654	C1-set
B1PV05	Q68VF8	PF00129	MHC_I	PF00969	MHC_II_beta
Q8MHU3	O18872	PF00047	ig	PF00129	MHC_I
D4NVU5	Q860P1	PF00129	MHC_I	PF07654	C1-set
B1A910	O98263	PF00129	MHC_I	PF07654	C1-set
Q8MHU3	Q8SPB1	PF00129	MHC_I	PF07654	C1-set
Q8SPA6	O19194	PF00129	MHC_I	PF00129	MHC_I
Q7YQ94	Q8SPB1	PF00993	MHC_II_alpha	PF07654	C1-set
Q8SPB3	B5L2K2	PF00129	MHC_I	PF00993	MHC_II_alpha
D3GIN3	F1S2C3	PF00129	MHC_I	PF00993	MHC_II_alpha
Q8MHS9	Q8SPA4	PF00129	MHC_I	PF07654	C1-set
Q860V2	Q8SPC3	PF00129	MHC_I	PF00129	MHC_I
A7XP04	Q9GIQ9	PF00969	MHC_II_beta	PF07654	C1-set
Q31067	Q9TSG6	PF00969	MHC_II_beta	PF07654	C1-set
A5D9K9	Q9GIR3	PF00969	MHC_II_beta	PF00993	MHC_II_alpha
B2NJ26	Q5K4Q3	PF07654	C1-set	PF07654	C1-set
Q8HX71	Q9TSW1	PF00129	MHC_I	PF00969	MHC_II_beta
Q8SPA2	Q7YQ94	PF00969	MHC_II_beta	PF00993	MHC_II_alpha
Q8MHU3	Q8SPA4	PF00129	MHC_I	PF00129	MHC_I
B1A910	Q9TT71	PF00129	MHC_I	PF07686	V-set
O19363	Q9TSW2	PF00129	MHC_I	PF07654	C1-set
Q8SPB1	Q7YNZ7	PF00129	MHC_I	PF07654	C1-set
Q4AC39	B5L2K1	PF00993	MHC_II_alpha	PF07654	C1-set
Q8SPC6	B1B6T5	PF00129	MHC_I	PF00129	MHC_I
Q8SPB8	B5L2R1	PF00129	MHC_I	PF00993	MHC_II_alpha
Q0MS02	Q8SPC5	PF07654	C1-set	PF07654	C1-set
Q9TSW1	Q9GIR3	PF00129	MHC_I	PF00969	MHC_II_beta
Q8MGX5	Q5DLZ1	PF00969	MHC_II_beta	PF00993	MHC_II_alpha
Q8MGX1	A5D9K9	PF00993	MHC_II_alpha	PF07654	C1-set
Q866U4	O98263	PF07654	C1-set	PF07654	C1-set
Q2V0W2	F1S1B1	PF00104	Hormone_recep	PF00104	Hormone_recep
Q53ZW6	Q9TSG6	PF00969	MHC_II_beta	PF00993	MHC_II_alpha
A8DSD5	F1RQY8	PF01839	FG-GAP	PF07974	EGF_2
Q7YQ94	B1A9J5	PF00969	MHC_II_beta	PF00993	MHC_II_alpha
Q8SPC4	Q9TSW2	PF00129	MHC_I	PF00969	MHC_II_beta
A5D9K9	O19243	PF00129	MHC_I	PF00993	MHC_II_alpha
A6YAP8	Q8WMZ2	PF07654	C1-set	PF07686	V-set
A5D9L3	Q762J1	PF00969	MHC_II_beta	PF07654	C1-set
O19243	Q8SPA4	PF00129	MHC_I	PF00129	MHC_I
Q95548	Q8SPC5	PF07654	C1-set	PF07654	C1-set
Q95546	B5L2J3	PF00129	MHC_I	PF00993	MHC_II_alpha
Q6S7D1	B6DU29	PF00969	MHC_II_beta	PF07654	C1-set
Q860U2	Q8MGX6	PF00129	MHC_I	PF07654	C1-set
Q8SPC1	Q8WMZ2	PF00129	MHC_I	PF07686	V-set
Q9TNZ2	P79595	PF00129	MHC_I	PF00969	MHC_II_beta
Q2PT71	B5L2K2	PF00969	MHC_II_beta	PF00993	MHC_II_alpha
Q8MGX5	Q8MGX3	PF00993	MHC_II_alpha	PF00993	MHC_II_alpha
Q4AC39	B5L2Q3	PF00993	MHC_II_alpha	PF07654	C1-set
Q0MS02	Q860V2	PF00129	MHC_I	PF07654	C1-set
Q28939	Q7YS41	PF00047	ig	PF00340	IL1
O19194	Q8SPC4	PF00129	MHC_I	PF00969	MHC_II_beta
Q860V0	F1RTN7	PF00129	MHC_I	PF00129	MHC_I
Q8SPB3	B1A9N6	PF00129	MHC_I	PF00969	MHC_II_beta
Q8MGX6	Q8SPB4	PF00129	MHC_I	PF07654	C1-set
Q8SPA1	B1A9P5	PF00129	MHC_I	PF07654	C1-set
Q8HX71	O19243	PF00129	MHC_I	PF00969	MHC_II_beta
B1A910	Q8SPA4	PF00129	MHC_I	PF00129	MHC_I
Q8MGX6	Q8SPB1	PF00129	MHC_I	PF07654	C1-set
Q53ZW6	B5L2K9	PF00993	MHC_II_alpha	PF00993	MHC_II_alpha
B2NJ26	Q8MGX1	PF07654	C1-set	PF07654	C1-set
Q8MHT0	Q9BE99	PF07654	C1-set	PF07686	V-set
Q4W5W4	Q9TQ75	PF00969	MHC_II_beta	PF07654	C1-set
B5AIH2	D2KQK3	PF00969	MHC_II_beta	PF07654	C1-set
Q762J1	Q7YNZ7	PF00129	MHC_I	PF07654	C1-set
Q6S7D1	B5L2Q3	PF00993	MHC_II_alpha	PF07654	C1-set
Q8MGW9	Q9TQ75	PF00969	MHC_II_beta	PF00969	MHC_II_beta
Q8MGW9	B5L2J9	PF00969	MHC_II_beta	PF00993	MHC_II_alpha
Q8SPB3	B6DU29	PF00129	MHC_I	PF00969	MHC_II_beta
A6YAP8	Q8MHT0	PF07654	C1-set	PF07654	C1-set
Q9TQ85	Q5DLY7	PF00129	MHC_I	PF00969	MHC_II_beta
Q8MHS9	O62868	PF07654	C1-set	PF07654	C1-set
Q8MHT9	Q9TT71	PF00129	MHC_I	PF07686	V-set
Q8SPC1	Q9BEA4	PF00129	MHC_I	PF00993	MHC_II_alpha
B1A913	Q9TT70	PF07654	C1-set	PF07686	V-set
Q860V0	Q53ZW6	PF00129	MHC_I	PF00993	MHC_II_alpha
Q8MGX5	Q9GIR3	PF00969	MHC_II_beta	PF00993	MHC_II_alpha
Q8SPB8	B5L2K9	PF00129	MHC_I	PF00993	MHC_II_alpha
Q8MGX1	Q8MHT9	PF00129	MHC_I	PF07654	C1-set
A5D9L0	F1RTN7	PF00129	MHC_I	PF07654	C1-set
Q68VF6	B1B6T5	PF00129	MHC_I	PF00129	MHC_I
O62868	Q4W5V5	PF07654	C1-set	PF07654	C1-set
A6YAP8	B5L2J9	PF00993	MHC_II_alpha	PF07654	C1-set
Q95548	Q4AC39	PF07654	C1-set	PF07654	C1-set
A5D9L0	Q8SPA2	PF00969	MHC_II_beta	PF07654	C1-set
Q9TNZ0	A5D9K9	PF00129	MHC_I	PF00993	MHC_II_alpha
D4NVU5	Q5KT01	PF00129	MHC_I	PF00969	MHC_II_beta
Q8SPA1	Q1W6C6	PF00969	MHC_II_beta	PF07654	C1-set
Q866U4	Q8MGX6	PF00129	MHC_I	PF07654	C1-set
Q8SPB3	Q5KT01	PF00129	MHC_I	PF00969	MHC_II_beta
Q6JHY6	Q860U4	PF00129	MHC_I	PF07654	C1-set
Q9TSW2	Q31076	PF00129	MHC_I	PF00969	MHC_II_beta
Q8HX71	A5D9L3	PF00969	MHC_II_beta	PF00969	MHC_II_beta
B5AIH2	Q7YP01	PF00129	MHC_I	PF07654	C1-set
Q4AC39	B1A9P5	PF00129	MHC_I	PF07654	C1-set
Q8SPB3	D2KQK3	PF00129	MHC_I	PF00969	MHC_II_beta
Q2PT71	Q8SPC5	PF00969	MHC_II_beta	PF07654	C1-set
Q8SPA6	Q9GIQ9	PF00129	MHC_I	PF00969	MHC_II_beta
Q2PT71	B1PV05	PF00969	MHC_II_beta	PF00969	MHC_II_beta
Q8SPB3	Q8SPC6	PF00129	MHC_I	PF00129	MHC_I
B1PV05	Q8MGX6	PF00129	MHC_I	PF00969	MHC_II_beta
Q0MS02	Q8SPA2	PF00969	MHC_II_beta	PF07654	C1-set
A7E1R4	Q9TSG8	PF00129	MHC_I	PF00969	MHC_II_beta
Q8MGX2	Q5DLZ1	PF00969	MHC_II_beta	PF07654	C1-set
Q8MHT0	F1RQA9	PF00129	MHC_I	PF07654	C1-set
Q20BE7	B1A9N6	PF00969	MHC_II_beta	PF07654	C1-set
A7E1R4	Q9GIQ9	PF00129	MHC_I	PF00969	MHC_II_beta
D4NVU5	Q20BE7	PF00129	MHC_I	PF07654	C1-set
Q7YQ94	F1RQA9	PF00129	MHC_I	PF00993	MHC_II_alpha
Q4W5W4	A7ISN5	PF00993	MHC_II_alpha	PF07654	C1-set
Q8SPA2	Q9N2I3	PF00969	MHC_II_beta	PF07686	V-set
Q20BE7	Q8WMZ2	PF07654	C1-set	PF07686	V-set
A5D9L0	O19245	PF00129	MHC_I	PF07654	C1-set
Q7YQ94	Q8MHT9	PF00129	MHC_I	PF00993	MHC_II_alpha
Q8HX71	Q5DLX5	PF00969	MHC_II_beta	PF00969	MHC_II_beta
A7E1R4	Q9TQ75	PF00129	MHC_I	PF00969	MHC_II_beta
Q53ZW6	A5D9L3	PF00969	MHC_II_beta	PF00993	MHC_II_alpha
Q505R2	Q9N2I3	PF07654	C1-set	PF07686	V-set
Q8MHU3	Q860U2	PF00129	MHC_I	PF07654	C1-set
Q8MGW9	Q8SPC6	PF00129	MHC_I	PF00969	MHC_II_beta
Q860V0	Q8SPC3	PF00129	MHC_I	PF00129	MHC_I
D4NVU5	A7ISN5	PF00129	MHC_I	PF00993	MHC_II_alpha
B5AIH2	Q5KT01	PF00969	MHC_II_beta	PF07654	C1-set
Q9TSW1	Q9GIR5	PF00129	MHC_I	PF00969	MHC_II_beta
Q8MHU3	Q8SPC3	PF00129	MHC_I	PF00129	MHC_I
A7E1R4	Q68VF1	PF00129	MHC_I	PF00129	MHC_I
Q0MS02	Q20BE7	PF07654	C1-set	PF07654	C1-set
Q1W6C6	Q9N2I3	PF00969	MHC_II_beta	PF07686	V-set
A7E1R4	Q7YQ94	PF00129	MHC_I	PF00993	MHC_II_alpha
A6YAP8	Q6JHZ1	PF00129	MHC_I	PF07654	C1-set
Q20BE7	O18872	PF00047	ig	PF07654	C1-set
D4NVU5	B1A9N6	PF00129	MHC_I	PF00969	MHC_II_beta
A5D9L0	Q06AT2	PF00993	MHC_II_alpha	PF07654	C1-set
Q4W5W4	Q9N2I3	PF07654	C1-set	PF07686	V-set
Q9TSW1	A7UAU0	PF00129	MHC_I	PF00969	MHC_II_beta
Q8SPC4	O19245	PF00129	MHC_I	PF00969	MHC_II_beta
Q8MGX2	Q9N2I3	PF07654	C1-set	PF07686	V-set
Q9TSW1	Q5DLX1	PF00129	MHC_I	PF00969	MHC_II_beta
Q8SPB8	D2KDA3	PF00129	MHC_I	PF00969	MHC_II_beta
Q6JHY6	F1RQ22	PF07654	C1-set	PF07654	C1-set
Q8MGW9	B2NJ26	PF00969	MHC_II_beta	PF07654	C1-set
Q8SPB0	Q68VF5	PF00129	MHC_I	PF00129	MHC_I
Q5K4Q3	Q95548	PF07654	C1-set	PF07654	C1-set
Q8SPC1	Q5DLX5	PF00129	MHC_I	PF00969	MHC_II_beta
Q8MHS9	F1RQ22	PF07654	C1-set	PF07654	C1-set
Q7YQ94	A7UAU0	PF00969	MHC_II_beta	PF00993	MHC_II_alpha
Q31067	Q5K4Q3	PF07654	C1-set	PF07654	C1-set
Q8MGX2	B5L2J6	PF00993	MHC_II_alpha	PF07654	C1-set
Q8SPC1	B5L2J3	PF00129	MHC_I	PF00993	MHC_II_alpha
Q8MGY1	Q20BE7	PF00129	MHC_I	PF07654	C1-set
Q8HX71	Q8MHT0	PF00969	MHC_II_beta	PF07654	C1-set
Q8MGX1	Q8MHH2	PF00969	MHC_II_beta	PF07654	C1-set
Q9TQQ0	Q7YS41	PF00047	ig	PF00340	IL1
Q8SPC4	Q762J1	PF00969	MHC_II_beta	PF07654	C1-set
Q8SPA2	Q95547	PF00969	MHC_II_beta	PF00969	MHC_II_beta
Q0MS02	Q9TSW5	PF00129	MHC_I	PF07654	C1-set
Q9TSW1	B6DU29	PF00129	MHC_I	PF00969	MHC_II_beta
Q8SPA1	Q8MGX3	PF00993	MHC_II_alpha	PF07654	C1-set
A7E1R9	F1S2C4	PF00129	MHC_I	PF07654	C1-set
Q9TNZ2	Q4AC39	PF00129	MHC_I	PF07654	C1-set
Q9TSW6	B6DU32	PF00129	MHC_I	PF00969	MHC_II_beta
B1A9L8	Q8MGX6	PF00129	MHC_I	PF07654	C1-set
Q860V0	O19243	PF00129	MHC_I	PF00129	MHC_I
A7E1R9	Q31076	PF00129	MHC_I	PF00969	MHC_II_beta
Q9TQ85	Q7YNZ7	PF00129	MHC_I	PF00129	MHC_I
Q9TSW2	B5L2Q9	PF00129	MHC_I	PF00993	MHC_II_alpha
Q8MHT0	Q9TSW2	PF00129	MHC_I	PF07654	C1-set
Q8SPA4	Q8SPA6	PF00129	MHC_I	PF00129	MHC_I
Q8MHH2	Q5DLX5	PF00969	MHC_II_beta	PF00969	MHC_II_beta
Q8SPA4	Q8HX71	PF00129	MHC_I	PF00969	MHC_II_beta
Q6JHY6	Q8SPC5	PF07654	C1-set	PF07654	C1-set
Q7YQ94	Q9TSW1	PF00129	MHC_I	PF00993	MHC_II_alpha
Q20BE7	O19243	PF00129	MHC_I	PF07654	C1-set
Q8MGW9	Q06AT2	PF00969	MHC_II_beta	PF00993	MHC_II_alpha
Q7YQ94	A7ISN5	PF00993	MHC_II_alpha	PF00993	MHC_II_alpha
O19245	Q68VF5	PF00129	MHC_I	PF00129	MHC_I
D3GIN3	Q7YP01	PF00129	MHC_I	PF00129	MHC_I
O62868	P79595	PF00969	MHC_II_beta	PF07654	C1-set
B5AIH2	B1A9N6	PF00969	MHC_II_beta	PF07654	C1-set
Q8HX71	Q860U2	PF00969	MHC_II_beta	PF07654	C1-set
Q9TSW1	Q8MGX1	PF00129	MHC_I	PF07654	C1-set
O19194	A7UAS5	PF00129	MHC_I	PF00969	MHC_II_beta
Q0MS02	A5D9K5	PF00993	MHC_II_alpha	PF07654	C1-set
Q31067	Q5DLX1	PF00969	MHC_II_beta	PF07654	C1-set
Q1W6C6	B5L2K9	PF00969	MHC_II_beta	PF00993	MHC_II_alpha
B1PV05	Q8SPA2	PF00969	MHC_II_beta	PF00969	MHC_II_beta
O98263	Q5DLY7	PF00969	MHC_II_beta	PF07654	C1-set
Q8SPC4	Q9TT71	PF00969	MHC_II_beta	PF07686	V-set
Q68VF6	B5L2J9	PF00129	MHC_I	PF00993	MHC_II_alpha
Q860U4	Q5K4Q3	PF00129	MHC_I	PF07654	C1-set
Q860U2	Q860V2	PF00129	MHC_I	PF07654	C1-set
O19245	Q860V0	PF00129	MHC_I	PF00129	MHC_I
Q505R2	Q9TSW2	PF00129	MHC_I	PF07654	C1-set
A5D9K9	Q5DLX1	PF00969	MHC_II_beta	PF00993	MHC_II_alpha
B1A9L8	A7UAU0	PF00969	MHC_II_beta	PF07654	C1-set
Q5K4Q3	P79595	PF00969	MHC_II_beta	PF07654	C1-set
A7E1R4	Q5DLX1	PF00129	MHC_I	PF00969	MHC_II_beta
Q95546	Q1W6C6	PF00129	MHC_I	PF00969	MHC_II_beta
A6YAP8	Q95548	PF07654	C1-set	PF07654	C1-set
A7E1R4	B5L2J9	PF00129	MHC_I	PF00993	MHC_II_alpha
O62868	B1B6T5	PF00129	MHC_I	PF07654	C1-set
A6YAP8	Q2PT71	PF00969	MHC_II_beta	PF07654	C1-set
Q4AC39	Q7YQ94	PF00993	MHC_II_alpha	PF07654	C1-set
Q8SPC6	Q31083	PF00129	MHC_I	PF00969	MHC_II_beta
B2NJ26	Q5DLZ1	PF00969	MHC_II_beta	PF07654	C1-set
O62868	Q9TSG7	PF00969	MHC_II_beta	PF07654	C1-set
Q68VF6	Q8SPA2	PF00129	MHC_I	PF00969	MHC_II_beta
Q9TNZ0	Q9TSG8	PF00129	MHC_I	PF00969	MHC_II_beta
Q9BEA4	B1A9J5	PF00969	MHC_II_beta	PF00993	MHC_II_alpha
Q1W6C6	Q8MHT1	PF00129	MHC_I	PF00969	MHC_II_beta
Q8SPB3	Q860U2	PF00129	MHC_I	PF07654	C1-set
A7E1R4	Q9TT70	PF00129	MHC_I	PF07686	V-set
A7XP04	B5L2J3	PF00993	MHC_II_alpha	PF07654	C1-set
Q9TSW1	Q860P1	PF00129	MHC_I	PF07654	C1-set
Q20BE7	Q860U2	PF07654	C1-set	PF07654	C1-set
Q866U4	Q9GIQ9	PF00969	MHC_II_beta	PF07654	C1-set
Q866U4	B5L2N1	PF00993	MHC_II_alpha	PF07654	C1-set
Q68VF6	Q8SPB1	PF00129	MHC_I	PF07654	C1-set
O97981	F1S2C3	PF00993	MHC_II_alpha	PF00993	MHC_II_alpha
B1PV05	Q8MGX1	PF00969	MHC_II_beta	PF07654	C1-set
Q762J1	Q8WMZ2	PF07654	C1-set	PF07686	V-set
Q1RPR5	F1RQY7	PF01839	FG-GAP	PF07974	EGF_2
B1A910	Q9GIR5	PF00129	MHC_I	PF00969	MHC_II_beta
Q8SPB3	B5L2Q9	PF00129	MHC_I	PF00993	MHC_II_alpha
Q762J1	F1S2C3	PF00993	MHC_II_alpha	PF07654	C1-set
Q68VF6	D2KQK3	PF00129	MHC_I	PF00969	MHC_II_beta
B1A913	B1B6T5	PF00129	MHC_I	PF07654	C1-set
O19194	P79595	PF00129	MHC_I	PF00969	MHC_II_beta
Q8SPA1	Q7YQ94	PF00993	MHC_II_alpha	PF07654	C1-set
A1YHA1	Q860P1	PF00129	MHC_I	PF07654	C1-set
A5D9L0	Q9BE99	PF07654	C1-set	PF07686	V-set
Q31067	B5L2N1	PF00993	MHC_II_alpha	PF07654	C1-set
Q4W5W4	Q1W6C6	PF00969	MHC_II_beta	PF07654	C1-set
Q505R2	Q2MJB0	PF00969	MHC_II_beta	PF07654	C1-set
Q8SPB0	Q8MGX6	PF00129	MHC_I	PF00129	MHC_I
A6YAP8	O19363	PF07654	C1-set	PF07654	C1-set
Q8MHS9	Q8MGX3	PF00993	MHC_II_alpha	PF07654	C1-set
O98263	Q8MHT1	PF00129	MHC_I	PF07654	C1-set
Q8MGX5	Q31076	PF00969	MHC_II_beta	PF00993	MHC_II_alpha
Q9BEA4	Q8MGW9	PF00969	MHC_II_beta	PF00993	MHC_II_alpha
Q95546	Q68VF6	PF00129	MHC_I	PF00129	MHC_I
Q8MGX1	B6DTX5	PF00969	MHC_II_beta	PF07654	C1-set
Q866U4	B5L2P3	PF00993	MHC_II_alpha	PF07654	C1-set
A7E1R4	B5L2K1	PF00129	MHC_I	PF00993	MHC_II_alpha
Q9BEA4	B5L2J3	PF00993	MHC_II_alpha	PF00993	MHC_II_alpha
B1A910	B5L2J9	PF00129	MHC_I	PF00993	MHC_II_alpha
Q505R2	A5D9L3	PF00969	MHC_II_beta	PF07654	C1-set
Q8MGX3	Q5KT01	PF00969	MHC_II_beta	PF00993	MHC_II_alpha
Q860U2	Q8MGW9	PF00969	MHC_II_beta	PF07654	C1-set
B5AIH2	B1A9L8	PF07654	C1-set	PF07654	C1-set
Q20BE7	A5D9K5	PF00993	MHC_II_alpha	PF07654	C1-set
Q8MGX1	Q8SPA6	PF00129	MHC_I	PF07654	C1-set
A5D9K9	Q8SPA1	PF00993	MHC_II_alpha	PF07654	C1-set
P79318	F1RQY8	PF00362	Integrin_beta	PF01839	FG-GAP
Q8SPB1	Q8SPA2	PF00969	MHC_II_beta	PF07654	C1-set
Q9TNZ2	Q95548	PF00129	MHC_I	PF07654	C1-set
Q8MHT0	Q8MHS9	PF07654	C1-set	PF07654	C1-set
A5D9L0	Q9GIR3	PF00969	MHC_II_beta	PF07654	C1-set
Q9TSW2	B5L2K1	PF00129	MHC_I	PF00993	MHC_II_alpha
Q6JHY6	Q8MGX2	PF07654	C1-set	PF07654	C1-set
B1A9L8	Q8MGX2	PF07654	C1-set	PF07654	C1-set
Q860U4	Q8SPB0	PF00129	MHC_I	PF00129	MHC_I
Q860V0	Q9TSW6	PF00129	MHC_I	PF00129	MHC_I
B5AIH2	O97981	PF00993	MHC_II_alpha	PF07654	C1-set
B1PV05	Q6JHZ1	PF00129	MHC_I	PF00969	MHC_II_beta
Q8MGX3	A5D9K9	PF00993	MHC_II_alpha	PF00993	MHC_II_alpha
Q95548	O19363	PF07654	C1-set	PF07654	C1-set
Q8MGX1	F1S2C4	PF07654	C1-set	PF07654	C1-set
Q8MGX6	O19363	PF00129	MHC_I	PF07654	C1-set
O19363	Q8SPA1	PF07654	C1-set	PF07654	C1-set
D4NVU5	A1YH99	PF00129	MHC_I	PF07654	C1-set
Q860U2	Q860S5	PF00969	MHC_II_beta	PF07654	C1-set
O62868	Q9TSG8	PF00969	MHC_II_beta	PF07654	C1-set
Q8MGX2	Q860S5	PF00969	MHC_II_beta	PF07654	C1-set
Q7YQ94	B1A913	PF00993	MHC_II_alpha	PF07654	C1-set
Q8SPC4	Q8SPB3	PF00129	MHC_I	PF00969	MHC_II_beta
Q68VF6	Q7YQ94	PF00129	MHC_I	PF00993	MHC_II_alpha
A7XP04	B6DTX0	PF00969	MHC_II_beta	PF07654	C1-set
Q1W6C6	A5D9L0	PF00969	MHC_II_beta	PF07654	C1-set
A5J0K7	P79300	PF00104	Hormone_recep	PF00104	Hormone_recep
Q4AC39	Q9N2I3	PF07654	C1-set	PF07686	V-set
Q8MGX6	O18872	PF00047	ig	PF00129	MHC_I
B1A9L8	Q95548	PF07654	C1-set	PF07654	C1-set
Q8SPB0	B2NJ26	PF00129	MHC_I	PF07654	C1-set
Q8MGW9	Q8SPC5	PF00969	MHC_II_beta	PF07654	C1-set
Q860V0	B5L2R1	PF00129	MHC_I	PF00993	MHC_II_alpha
Q8SPB8	Q762J4	PF00129	MHC_I	PF07654	C1-set
Q8SPC1	B1PV05	PF00129	MHC_I	PF00969	MHC_II_beta
Q860V0	Q762J1	PF00129	MHC_I	PF07654	C1-set
Q8MHH2	O19245	PF00129	MHC_I	PF00969	MHC_II_beta
Q20BE7	B1A9P5	PF00129	MHC_I	PF07654	C1-set
Q0MS02	Q9TSG6	PF00969	MHC_II_beta	PF07654	C1-set
Q8SPB0	B5L2P3	PF00129	MHC_I	PF00993	MHC_II_alpha
Q8MGX2	Q8SPB4	PF07654	C1-set	PF07654	C1-set
B1A913	Q8MGX2	PF07654	C1-set	PF07654	C1-set
Q8MGX6	Q5DM20	PF00129	MHC_I	PF00969	MHC_II_beta
Q8MGX6	Q8SPA6	PF00129	MHC_I	PF00129	MHC_I
B1A913	Q9TSW2	PF00129	MHC_I	PF07654	C1-set
Q8HX71	Q4F868	PF00129	MHC_I	PF00969	MHC_II_beta
Q8MGY1	A7UAS5	PF00129	MHC_I	PF00969	MHC_II_beta
O19243	O18872	PF00047	ig	PF00129	MHC_I
Q9TSW2	B5L2M3	PF00129	MHC_I	PF00993	MHC_II_alpha
A1YHA1	Q5DLX1	PF00129	MHC_I	PF00969	MHC_II_beta
A6YAP8	Q9BE99	PF07654	C1-set	PF07686	V-set
Q8MHS9	Q0MS02	PF07654	C1-set	PF07654	C1-set
Q8MGW9	D3GIN3	PF00129	MHC_I	PF00969	MHC_II_beta
A5D9L0	B5L2K2	PF00993	MHC_II_alpha	PF07654	C1-set
Q2PT71	Q5DLZ1	PF00969	MHC_II_beta	PF00969	MHC_II_beta
B5AIH2	Q53ZW6	PF00993	MHC_II_alpha	PF07654	C1-set
Q8SPC1	Q9BE99	PF00129	MHC_I	PF07686	V-set
Q860V0	F1RQA9	PF00129	MHC_I	PF00129	MHC_I
O19243	A7ISN5	PF00129	MHC_I	PF00993	MHC_II_alpha
Q8MGX1	Q9TQ75	PF00969	MHC_II_beta	PF07654	C1-set
Q4W5V5	B1PV05	PF00969	MHC_II_beta	PF07654	C1-set
O19194	Q8MHS9	PF00129	MHC_I	PF07654	C1-set
Q8MGX1	Q5DLX1	PF00969	MHC_II_beta	PF07654	C1-set
O19245	Q68VF8	PF00129	MHC_I	PF00129	MHC_I
Q9TNZ2	F1S2C3	PF00129	MHC_I	PF00993	MHC_II_alpha
A5D9L0	Q8MHH2	PF00969	MHC_II_beta	PF07654	C1-set
Q860U4	Q5DM20	PF00129	MHC_I	PF00969	MHC_II_beta
Q8SPB0	Q762J4	PF00129	MHC_I	PF07654	C1-set
Q2PT71	D2KQK3	PF00969	MHC_II_beta	PF00969	MHC_II_beta
Q9TNZ0	A1YH99	PF00129	MHC_I	PF07654	C1-set
B1A910	Q95548	PF00129	MHC_I	PF07654	C1-set
Q31067	B5L2K2	PF00993	MHC_II_alpha	PF07654	C1-set
Q9TQ85	B5L2J9	PF00129	MHC_I	PF00993	MHC_II_alpha
Q866U4	Q8SPA6	PF00129	MHC_I	PF07654	C1-set
Q8MGX1	B1A9L8	PF07654	C1-set	PF07654	C1-set
Q8SPC6	Q53ZW6	PF00129	MHC_I	PF00993	MHC_II_alpha
D3GIN3	D2KDA3	PF00129	MHC_I	PF00969	MHC_II_beta
Q95JH1	F1RQY8	PF00362	Integrin_beta	PF01839	FG-GAP
Q6S7D1	Q860V0	PF00129	MHC_I	PF07654	C1-set
O19245	F1S2C4	PF00129	MHC_I	PF07654	C1-set
Q8MGW9	Q8MHU3	PF00129	MHC_I	PF00969	MHC_II_beta
Q7YQ94	Q8MGX5	PF00993	MHC_II_alpha	PF00993	MHC_II_alpha
B1A913	Q8SPC5	PF07654	C1-set	PF07654	C1-set
Q8SPC4	B6DU32	PF00969	MHC_II_beta	PF00969	MHC_II_beta
Q8SPC6	P79595	PF00129	MHC_I	PF00969	MHC_II_beta
Q8MHH2	Q8SPA6	PF00129	MHC_I	PF00969	MHC_II_beta
Q762J4	Q4W5W4	PF07654	C1-set	PF07654	C1-set
Q4AC39	B5L2M3	PF00993	MHC_II_alpha	PF07654	C1-set
A5D9L0	Q8SPB0	PF00129	MHC_I	PF07654	C1-set
Q866U4	B5L2R1	PF00993	MHC_II_alpha	PF07654	C1-set
Q9TSW6	Q762J4	PF00129	MHC_I	PF07654	C1-set
O19194	B5L2Q3	PF00129	MHC_I	PF00993	MHC_II_alpha
Q860U4	Q8MGX6	PF00129	MHC_I	PF00129	MHC_I
Q8MGX3	B5L2J6	PF00993	MHC_II_alpha	PF00993	MHC_II_alpha
D4NVU5	A1YHA1	PF00129	MHC_I	PF00129	MHC_I
O98263	B5L2M3	PF00993	MHC_II_alpha	PF07654	C1-set
Q8MGX5	O77838	PF00969	MHC_II_beta	PF00993	MHC_II_alpha
Q31067	F1S2C3	PF00993	MHC_II_alpha	PF07654	C1-set
Q8MHS9	A7UAS5	PF00969	MHC_II_beta	PF07654	C1-set
O19243	B6DU32	PF00129	MHC_I	PF00969	MHC_II_beta
O19245	B5L2M3	PF00129	MHC_I	PF00993	MHC_II_alpha
Q762J4	A7XP04	PF07654	C1-set	PF07654	C1-set
Q95546	Q5DM20	PF00129	MHC_I	PF00969	MHC_II_beta
Q8HX71	Q9TSW6	PF00129	MHC_I	PF00969	MHC_II_beta
Q9TSW1	Q6JHZ1	PF00129	MHC_I	PF00129	MHC_I
Q860U2	Q6JHY5	PF07654	C1-set	PF07654	C1-set
Q53ZW6	B5L2J6	PF00993	MHC_II_alpha	PF00993	MHC_II_alpha
B1A9L8	Q6JHY5	PF07654	C1-set	PF07654	C1-set
Q8HX71	B5L2Q3	PF00969	MHC_II_beta	PF00993	MHC_II_alpha
Q9TNZ0	Q860U2	PF00129	MHC_I	PF07654	C1-set
A5D9L3	Q31083	PF00969	MHC_II_beta	PF00969	MHC_II_beta
Q8SPA6	Q68VF8	PF00129	MHC_I	PF00129	MHC_I
Q9TSW2	Q5KT01	PF00129	MHC_I	PF00969	MHC_II_beta
D4NVU5	O98263	PF00129	MHC_I	PF07654	C1-set
O19194	B6DU32	PF00129	MHC_I	PF00969	MHC_II_beta
Q860V2	A5D9K5	PF00129	MHC_I	PF00993	MHC_II_alpha
Q8MGX1	Q4W5V5	PF07654	C1-set	PF07654	C1-set
A5D9L3	D3GIN3	PF00129	MHC_I	PF00969	MHC_II_beta
Q8SPA2	Q8MGX5	PF00969	MHC_II_beta	PF00993	MHC_II_alpha
Q8MGX2	Q7YQ94	PF00993	MHC_II_alpha	PF07654	C1-set
Q8MGX6	Q5KT01	PF00129	MHC_I	PF00969	MHC_II_beta
Q8SPB3	Q5K4Q3	PF00129	MHC_I	PF07654	C1-set
Q31067	A7UAS5	PF00969	MHC_II_beta	PF07654	C1-set
A7E1R4	O62868	PF00129	MHC_I	PF07654	C1-set
A6YAP8	Q8MGX2	PF07654	C1-set	PF07654	C1-set
Q9TNZ2	Q9GIR0	PF00129	MHC_I	PF00969	MHC_II_beta
B1A9L8	O19363	PF07654	C1-set	PF07654	C1-set
Q8SPB8	Q2PT71	PF00129	MHC_I	PF00969	MHC_II_beta
Q9TNZ2	B5L2N1	PF00129	MHC_I	PF00993	MHC_II_alpha
A6YAP8	Q8SPB8	PF00129	MHC_I	PF07654	C1-set
O19363	Q8SPA6	PF00129	MHC_I	PF07654	C1-set
A5D9K9	O19363	PF00993	MHC_II_alpha	PF07654	C1-set
Q8MGX1	Q8SPC3	PF00129	MHC_I	PF07654	C1-set
O19363	B5L2Q9	PF00993	MHC_II_alpha	PF07654	C1-set
Q9TQ85	Q8SPB1	PF00129	MHC_I	PF07654	C1-set
Q8HX71	Q8MGX3	PF00969	MHC_II_beta	PF00993	MHC_II_alpha
Q4W5V5	Q8SPC4	PF00969	MHC_II_beta	PF07654	C1-set
Q9TNZ0	Q8HX71	PF00129	MHC_I	PF00969	MHC_II_beta
Q860U4	Q8SPA6	PF00129	MHC_I	PF00129	MHC_I
Q9TQ85	A5D9L0	PF00129	MHC_I	PF07654	C1-set
Q6S7D1	Q8HX66	PF00129	MHC_I	PF07654	C1-set
Q8SPC4	Q4W5W4	PF00969	MHC_II_beta	PF07654	C1-set
Q4W5V5	A7ISN5	PF00993	MHC_II_alpha	PF07654	C1-set
Q9TSW2	Q8MHT0	PF00129	MHC_I	PF07654	C1-set
Q8SPA6	Q8HX66	PF00129	MHC_I	PF00129	MHC_I
Q8SPA1	B5L2Q3	PF00993	MHC_II_alpha	PF07654	C1-set
A6YAP8	B1A9N6	PF00969	MHC_II_beta	PF07654	C1-set
Q8MGX5	B5L2M3	PF00993	MHC_II_alpha	PF00993	MHC_II_alpha
Q505R2	Q860P1	PF07654	C1-set	PF07654	C1-set
Q866U4	Q7YQ94	PF00993	MHC_II_alpha	PF07654	C1-set
Q8MGX6	Q6JHZ1	PF00129	MHC_I	PF00129	MHC_I
Q8SPA1	Q8SPB8	PF00129	MHC_I	PF07654	C1-set
Q8SPB1	O18872	PF00047	ig	PF07654	C1-set
Q860V2	Q860U2	PF00129	MHC_I	PF07654	C1-set
A7E1R9	Q4W5W4	PF00129	MHC_I	PF07654	C1-set
Q8SPA2	Q5K4Q3	PF00969	MHC_II_beta	PF07654	C1-set
Q860V0	A5D9L0	PF00129	MHC_I	PF07654	C1-set
Q8SPA4	Q9BEA4	PF00129	MHC_I	PF00993	MHC_II_alpha
Q95548	Q9TT71	PF07654	C1-set	PF07686	V-set
Q8SPB8	O19363	PF00129	MHC_I	PF07654	C1-set
Q505R2	Q8MHS9	PF07654	C1-set	PF07654	C1-set
Q8SPB1	O19245	PF00129	MHC_I	PF07654	C1-set
Q8SPB8	F1RTN7	PF00129	MHC_I	PF00129	MHC_I
B1A913	Q860P1	PF07654	C1-set	PF07654	C1-set
Q95546	B1B6T5	PF00129	MHC_I	PF00129	MHC_I
A5D9L3	O97981	PF00969	MHC_II_beta	PF00993	MHC_II_alpha
Q860V0	Q9TSG7	PF00129	MHC_I	PF00969	MHC_II_beta
Q53ZW6	Q860U4	PF00129	MHC_I	PF00993	MHC_II_alpha
Q7YQ94	Q8MHH2	PF00969	MHC_II_beta	PF00993	MHC_II_alpha
Q4AC39	B5L2J9	PF00993	MHC_II_alpha	PF07654	C1-set
O19245	Q6JHZ1	PF00129	MHC_I	PF00129	MHC_I
Q8MHT9	Q7YNZ7	PF00129	MHC_I	PF00129	MHC_I
Q8SPC4	F1RTN7	PF00129	MHC_I	PF00969	MHC_II_beta
A1YHA1	Q860U2	PF00129	MHC_I	PF07654	C1-set
Q8MGX1	Q8HX71	PF00969	MHC_II_beta	PF07654	C1-set
Q1W6C6	A5D9L3	PF00969	MHC_II_beta	PF00969	MHC_II_beta
Q4W5W4	D2KQK3	PF00969	MHC_II_beta	PF07654	C1-set
Q5K4Q3	B5L2K9	PF00993	MHC_II_alpha	PF07654	C1-set
Q866U4	Q8MGX1	PF07654	C1-set	PF07654	C1-set
Q0MS02	Q8HX71	PF00969	MHC_II_beta	PF07654	C1-set
Q8SPA6	Q8SPC6	PF00129	MHC_I	PF00129	MHC_I
Q8SPB1	Q8SPA6	PF00129	MHC_I	PF07654	C1-set
Q505R2	Q8MHT0	PF07654	C1-set	PF07654	C1-set
A7E1R9	B5L2K2	PF00129	MHC_I	PF00993	MHC_II_alpha
Q8SPB0	Q20BE7	PF00129	MHC_I	PF07654	C1-set
Q7YQ94	Q8SPA2	PF00969	MHC_II_beta	PF00993	MHC_II_alpha
Q8SPA4	Q9TSW5	PF00129	MHC_I	PF00129	MHC_I
A1YHA1	D2KQK3	PF00129	MHC_I	PF00969	MHC_II_beta
O19245	B5L2J3	PF00129	MHC_I	PF00993	MHC_II_alpha
B2NJ26	Q95548	PF07654	C1-set	PF07654	C1-set
Q866U4	A5D9K9	PF00993	MHC_II_alpha	PF07654	C1-set
O62868	Q9TQ75	PF00969	MHC_II_beta	PF07654	C1-set
A6YAP8	Q68VF1	PF00129	MHC_I	PF07654	C1-set
Q8MGX3	Q4AC39	PF00993	MHC_II_alpha	PF07654	C1-set
Q9TNZ0	Q8SPC3	PF00129	MHC_I	PF00129	MHC_I
A5D9L0	Q9GIR0	PF00969	MHC_II_beta	PF07654	C1-set
A7E1R9	Q8SPC5	PF00129	MHC_I	PF07654	C1-set
Q8SPA6	A1YHA1	PF00129	MHC_I	PF00129	MHC_I
A5D9L0	B2NJ26	PF07654	C1-set	PF07654	C1-set
Q6S7D1	Q8SPA6	PF00129	MHC_I	PF07654	C1-set
Q8MHH2	Q95547	PF00969	MHC_II_beta	PF00969	MHC_II_beta
B1A910	B1A9N6	PF00129	MHC_I	PF00969	MHC_II_beta
A7E1R4	Q762J4	PF00129	MHC_I	PF07654	C1-set
Q8SPB1	F1S887	PF07654	C1-set	PF07654	C1-set
A5D9L3	Q68VF6	PF00129	MHC_I	PF00969	MHC_II_beta
Q762J1	B2NJ26	PF07654	C1-set	PF07654	C1-set
Q8HX71	Q8SPC4	PF00969	MHC_II_beta	PF00969	MHC_II_beta
Q8SPA2	D2KDA3	PF00969	MHC_II_beta	PF00969	MHC_II_beta
Q4AC39	Q8HX71	PF00969	MHC_II_beta	PF07654	C1-set
Q8SPB0	Q4AC39	PF00129	MHC_I	PF07654	C1-set
Q860V0	Q8SPA6	PF00129	MHC_I	PF00129	MHC_I
Q20BE7	Q9BEA4	PF00993	MHC_II_alpha	PF07654	C1-set
A7E1R9	Q9TSG6	PF00129	MHC_I	PF00969	MHC_II_beta
O19245	B5L2P3	PF00129	MHC_I	PF00993	MHC_II_alpha
A7E1R4	Q68VF8	PF00129	MHC_I	PF00129	MHC_I
Q7YQ94	Q5KT01	PF00969	MHC_II_beta	PF00993	MHC_II_alpha
O19243	Q8SPC3	PF00129	MHC_I	PF00129	MHC_I
A7E1R4	O77838	PF00129	MHC_I	PF00969	MHC_II_beta
A7E1R9	Q9GIR5	PF00129	MHC_I	PF00969	MHC_II_beta
Q95546	Q31083	PF00129	MHC_I	PF00969	MHC_II_beta
Q8MHT9	Q860U2	PF00129	MHC_I	PF07654	C1-set
A7XP04	Q6JHZ1	PF00129	MHC_I	PF07654	C1-set
Q7YQ94	Q20BE7	PF00993	MHC_II_alpha	PF07654	C1-set
Q8MHH2	Q68VF5	PF00129	MHC_I	PF00969	MHC_II_beta
A7XP04	Q68VF8	PF00129	MHC_I	PF07654	C1-set
Q762J1	Q9TSW2	PF00129	MHC_I	PF07654	C1-set
Q9TSW1	Q5KT01	PF00129	MHC_I	PF00969	MHC_II_beta
B5AIH2	Q8MGX5	PF00993	MHC_II_alpha	PF07654	C1-set
B1PV05	Q20BE7	PF00969	MHC_II_beta	PF07654	C1-set
O98263	O18872	PF00047	ig	PF07654	C1-set
A5D9L3	B5L2P3	PF00969	MHC_II_beta	PF00993	MHC_II_alpha
Q860V0	O62868	PF00129	MHC_I	PF07654	C1-set
B5AIH2	B6DU29	PF00969	MHC_II_beta	PF07654	C1-set
O97981	A7ISN5	PF00993	MHC_II_alpha	PF00993	MHC_II_alpha
Q860U2	A7XP04	PF07654	C1-set	PF07654	C1-set
Q8SPB1	Q8SPB4	PF07654	C1-set	PF07654	C1-set
O97981	Q9TSW6	PF00129	MHC_I	PF00993	MHC_II_alpha
Q9TSW2	B5L2Q3	PF00129	MHC_I	PF00993	MHC_II_alpha
Q762J1	Q5DLY7	PF00969	MHC_II_beta	PF07654	C1-set
B1A9L8	Q31083	PF00969	MHC_II_beta	PF07654	C1-set
D3GIN3	Q9TSW2	PF00129	MHC_I	PF00129	MHC_I
Q860V2	Q20BE7	PF00129	MHC_I	PF07654	C1-set
Q9TSW2	Q8SPA1	PF00129	MHC_I	PF07654	C1-set
Q9TNZ2	B6DTX0	PF00129	MHC_I	PF00969	MHC_II_beta
A1YHA1	B1A9N6	PF00129	MHC_I	PF00969	MHC_II_beta
Q8SPB0	Q68VF6	PF00129	MHC_I	PF00129	MHC_I
Q8SPA6	Q8MGX7	PF00129	MHC_I	PF00129	MHC_I
Q762J4	B1A913	PF07654	C1-set	PF07654	C1-set
Q8SPC1	Q8MHH2	PF00129	MHC_I	PF00969	MHC_II_beta
Q95548	Q762J1	PF07654	C1-set	PF07654	C1-set
Q8MGX1	B1B6T5	PF00129	MHC_I	PF07654	C1-set
O19243	B5L2J3	PF00129	MHC_I	PF00993	MHC_II_alpha
O19194	B5L2Q9	PF00129	MHC_I	PF00993	MHC_II_alpha
Q860U2	Q860V0	PF00129	MHC_I	PF07654	C1-set
Q860V0	Q8MGX1	PF00129	MHC_I	PF07654	C1-set
D4NVU5	F1RQA9	PF00129	MHC_I	PF00129	MHC_I
Q8SPC6	Q8SPA6	PF00129	MHC_I	PF00129	MHC_I
Q8SPC4	F1S2C4	PF00969	MHC_II_beta	PF07654	C1-set
Q7YQ94	B1B6T5	PF00129	MHC_I	PF00993	MHC_II_alpha
Q762J4	Q9TSG7	PF00969	MHC_II_beta	PF07654	C1-set
Q8SPA6	A5D9L0	PF00129	MHC_I	PF07654	C1-set
Q505R2	B5L2R1	PF00993	MHC_II_alpha	PF07654	C1-set
B1PV05	Q8MGX3	PF00969	MHC_II_beta	PF00993	MHC_II_alpha
A7E1R4	Q8SPB1	PF00129	MHC_I	PF07654	C1-set
Q6JHY6	B6DTX0	PF00969	MHC_II_beta	PF07654	C1-set
B1PV05	Q5DLX1	PF00969	MHC_II_beta	PF00969	MHC_II_beta
Q9TQ85	P79595	PF00129	MHC_I	PF00969	MHC_II_beta
D4NVU5	Q9GIQ9	PF00129	MHC_I	PF00969	MHC_II_beta
Q860U2	Q8SPB1	PF07654	C1-set	PF07654	C1-set
Q8SPC1	Q5KT01	PF00129	MHC_I	PF00969	MHC_II_beta
Q9TNZ2	O19243	PF00129	MHC_I	PF00129	MHC_I
A6YAP8	O19245	PF00129	MHC_I	PF07654	C1-set
Q4W5W4	Q8HX71	PF00969	MHC_II_beta	PF07654	C1-set
Q5K4Q3	Q8SPB1	PF07654	C1-set	PF07654	C1-set
Q95548	Q8MHT1	PF00129	MHC_I	PF07654	C1-set
B1PV05	Q9GIQ9	PF00969	MHC_II_beta	PF00969	MHC_II_beta
Q95548	Q8MGW9	PF00969	MHC_II_beta	PF07654	C1-set
Q8MHT9	Q68VF5	PF00129	MHC_I	PF00129	MHC_I
Q7YQ94	Q8MGX3	PF00993	MHC_II_alpha	PF00993	MHC_II_alpha
Q8MHS9	B5L2J9	PF00993	MHC_II_alpha	PF07654	C1-set
Q8MHU3	D3GIN3	PF00129	MHC_I	PF00129	MHC_I
B5AIH2	B1B6T5	PF00129	MHC_I	PF07654	C1-set
Q8MGW9	O19194	PF00129	MHC_I	PF00969	MHC_II_beta
Q8SPA2	Q8MHT0	PF00969	MHC_II_beta	PF07654	C1-set
Q8SPC4	F1RQ22	PF00969	MHC_II_beta	PF07654	C1-set
Q4AC39	Q4W5W4	PF07654	C1-set	PF07654	C1-set
Q8SPA4	O77838	PF00129	MHC_I	PF00969	MHC_II_beta
A7E1R9	A7UAU0	PF00129	MHC_I	PF00969	MHC_II_beta
Q4QTJ9	B3GDZ6	PF00229	TNF	PF00229	TNF
Q8MGX2	Q8SPB1	PF07654	C1-set	PF07654	C1-set
Q8MHH2	Q860U4	PF00129	MHC_I	PF00969	MHC_II_beta
A5D9L0	A5D9K5	PF00993	MHC_II_alpha	PF07654	C1-set
Q8SPC4	Q5DM20	PF00969	MHC_II_beta	PF00969	MHC_II_beta
Q8SPB3	Q8MHU3	PF00129	MHC_I	PF00129	MHC_I
Q8SPA2	Q1W6C6	PF00969	MHC_II_beta	PF00969	MHC_II_beta
Q0MS02	Q7YP01	PF00129	MHC_I	PF07654	C1-set
Q8MGY1	Q8MHH2	PF00129	MHC_I	PF00969	MHC_II_beta
B1A913	Q762J4	PF07654	C1-set	PF07654	C1-set
Q6S7D1	Q8MGX2	PF07654	C1-set	PF07654	C1-set
Q860U4	O19194	PF00129	MHC_I	PF00129	MHC_I
Q860V0	Q4W5W4	PF00129	MHC_I	PF07654	C1-set
Q20BE7	Q9GIR0	PF00969	MHC_II_beta	PF07654	C1-set
Q4W5V5	Q68VF5	PF00129	MHC_I	PF07654	C1-set
Q9TNZ0	B5L2R1	PF00129	MHC_I	PF00993	MHC_II_alpha
Q8MGX1	Q5DLY7	PF00969	MHC_II_beta	PF07654	C1-set
Q8SPC1	B5L2Q3	PF00129	MHC_I	PF00993	MHC_II_alpha
Q1W6C6	Q9TSG6	PF00969	MHC_II_beta	PF00969	MHC_II_beta
D4NVU5	Q9TT71	PF00129	MHC_I	PF07686	V-set
Q505R2	B1PV05	PF00969	MHC_II_beta	PF07654	C1-set
B5AIH2	Q8WMZ2	PF07654	C1-set	PF07686	V-set
O98263	Q7YNZ7	PF00129	MHC_I	PF07654	C1-set
Q4W5W4	Q7YNZ7	PF00129	MHC_I	PF07654	C1-set
Q8SPA1	Q8SPC6	PF00129	MHC_I	PF07654	C1-set
Q866U4	B5L2J6	PF00993	MHC_II_alpha	PF07654	C1-set
Q8MGX1	Q2PT71	PF00969	MHC_II_beta	PF07654	C1-set
O97981	Q9BEA4	PF00993	MHC_II_alpha	PF00993	MHC_II_alpha
B5AIH2	Q9TT70	PF07654	C1-set	PF07686	V-set
D4NVU5	Q8SPC6	PF00129	MHC_I	PF00129	MHC_I
Q8SPA1	Q6JHZ1	PF00129	MHC_I	PF07654	C1-set
Q8MGY1	Q8SPA6	PF00129	MHC_I	PF00129	MHC_I
D3GIN3	O19081	PF00129	MHC_I	PF00129	MHC_I
A7E1R4	Q8MGX3	PF00129	MHC_I	PF00993	MHC_II_alpha
Q8SPB0	O19363	PF00129	MHC_I	PF07654	C1-set
Q31067	Q9TSW6	PF00129	MHC_I	PF07654	C1-set
Q860U2	Q8HX71	PF00969	MHC_II_beta	PF07654	C1-set
Q8MGX5	B1PV05	PF00969	MHC_II_beta	PF00993	MHC_II_alpha
A7E1R9	Q68VF5	PF00129	MHC_I	PF00129	MHC_I
O98263	Q9TSW1	PF00129	MHC_I	PF07654	C1-set
A7E1R4	A5D9K5	PF00129	MHC_I	PF00993	MHC_II_alpha
Q8MHT9	Q860V2	PF00129	MHC_I	PF00129	MHC_I
Q8SPA1	O19245	PF00129	MHC_I	PF07654	C1-set
Q8SPA6	Q4W5V5	PF00129	MHC_I	PF07654	C1-set
A7XP04	A7ISN5	PF00993	MHC_II_alpha	PF07654	C1-set
Q860U4	Q5KT01	PF00129	MHC_I	PF00969	MHC_II_beta
Q8MHU3	Q9GIQ9	PF00129	MHC_I	PF00969	MHC_II_beta
Q860V0	B5L2P3	PF00129	MHC_I	PF00993	MHC_II_alpha
Q4W5V5	O62868	PF07654	C1-set	PF07654	C1-set
B1A910	F1RQ22	PF00129	MHC_I	PF07654	C1-set
Q8HX71	Q9TSG8	PF00969	MHC_II_beta	PF00969	MHC_II_beta
Q8MGX5	Q7YQ94	PF00993	MHC_II_alpha	PF00993	MHC_II_alpha
Q8MHS9	Q9TSG8	PF00969	MHC_II_beta	PF07654	C1-set
Q8SPC1	Q20BE7	PF00129	MHC_I	PF07654	C1-set
Q8MGX5	O62868	PF00993	MHC_II_alpha	PF07654	C1-set
Q8SPA1	Q9TSG6	PF00969	MHC_II_beta	PF07654	C1-set
Q95546	Q8SPC5	PF00129	MHC_I	PF07654	C1-set
Q8MHT9	O19081	PF00129	MHC_I	PF00129	MHC_I
Q8MGX3	Q8MGX7	PF00129	MHC_I	PF00993	MHC_II_alpha
Q9TSW1	Q9N2I3	PF00129	MHC_I	PF07686	V-set
Q8HX71	Q8SPA4	PF00129	MHC_I	PF00969	MHC_II_beta
Q20BE7	Q8SPC3	PF00129	MHC_I	PF07654	C1-set
O19245	Q8MHT1	PF00129	MHC_I	PF00129	MHC_I
A4GUC1	Q30KI8	PF01839	FG-GAP	PF07974	EGF_2
Q4W5V5	Q8SPC6	PF00129	MHC_I	PF07654	C1-set
Q8MHU3	A7UAU0	PF00129	MHC_I	PF00969	MHC_II_beta
O97981	Q8MHH2	PF00969	MHC_II_beta	PF00993	MHC_II_alpha
O98263	B1A9N6	PF00969	MHC_II_beta	PF07654	C1-set
Q69DL2	A8DSD2	PF00089	Trypsin	PF00092	VWA
O19243	Q5DLY7	PF00129	MHC_I	PF00969	MHC_II_beta
Q860U2	Q53ZW6	PF00993	MHC_II_alpha	PF07654	C1-set
Q8MGX1	Q9BE99	PF07654	C1-set	PF07686	V-set
Q505R2	F1S887	PF07654	C1-set	PF07654	C1-set
Q866U4	Q8HX71	PF00969	MHC_II_beta	PF07654	C1-set
B5AIH2	Q8HX66	PF00129	MHC_I	PF07654	C1-set
Q860U4	Q6JHZ1	PF00129	MHC_I	PF00129	MHC_I
Q8MGY1	Q9GIR3	PF00129	MHC_I	PF00969	MHC_II_beta
Q8MHS9	Q5K4Q3	PF07654	C1-set	PF07654	C1-set
Q762J4	Q8MGX2	PF07654	C1-set	PF07654	C1-set
Q8MGX2	B5L2N1	PF00993	MHC_II_alpha	PF07654	C1-set
Q860U4	A5D9K9	PF00129	MHC_I	PF00993	MHC_II_alpha
Q8SPC4	O18872	PF00047	ig	PF00969	MHC_II_beta
B1PV05	F1RQ22	PF00969	MHC_II_beta	PF07654	C1-set
O19245	A5D9K5	PF00129	MHC_I	PF00993	MHC_II_alpha
Q9TSW6	B5L2J9	PF00129	MHC_I	PF00993	MHC_II_alpha
Q8MHT9	B5L2J3	PF00129	MHC_I	PF00993	MHC_II_alpha
Q8MGX1	Q9TSG8	PF00969	MHC_II_beta	PF07654	C1-set
Q8MGX3	Q5DLX5	PF00969	MHC_II_beta	PF00993	MHC_II_alpha
Q8SPB1	Q4AC39	PF07654	C1-set	PF07654	C1-set
Q4W5W4	Q8SPC6	PF00129	MHC_I	PF07654	C1-set
Q9BEA4	Q8MGX2	PF00993	MHC_II_alpha	PF07654	C1-set
Q2PT71	Q68VF1	PF00129	MHC_I	PF00969	MHC_II_beta
O19245	Q9TSG6	PF00129	MHC_I	PF00969	MHC_II_beta
O19243	Q9TQ75	PF00129	MHC_I	PF00969	MHC_II_beta
Q9TNZ2	F1RQA9	PF00129	MHC_I	PF00129	MHC_I
A5D9L0	Q2MJB0	PF00969	MHC_II_beta	PF07654	C1-set
Q8MGW9	Q9BE99	PF00969	MHC_II_beta	PF07686	V-set
B2NJ26	Q9TSW2	PF00129	MHC_I	PF07654	C1-set
Q860V2	Q8SPB4	PF00129	MHC_I	PF07654	C1-set
Q7YQ94	Q8MHU3	PF00129	MHC_I	PF00993	MHC_II_alpha
Q8MGY1	B1B6T5	PF00129	MHC_I	PF00129	MHC_I
D6BR76	F1RQY8	PF00362	Integrin_beta	PF01839	FG-GAP
D3GIN3	B5L2J3	PF00129	MHC_I	PF00993	MHC_II_alpha
Q8SPA1	Q2PT71	PF00969	MHC_II_beta	PF07654	C1-set
Q8SPB3	Q8SPB4	PF00129	MHC_I	PF07654	C1-set
A5D9L3	Q5DLX5	PF00969	MHC_II_beta	PF00969	MHC_II_beta
Q2PT71	Q8MHT1	PF00129	MHC_I	PF00969	MHC_II_beta
Q860V0	A7XP04	PF00129	MHC_I	PF07654	C1-set
Q8MHH2	Q06AT2	PF00969	MHC_II_beta	PF00993	MHC_II_alpha
Q8MGY1	Q8MHS9	PF00129	MHC_I	PF07654	C1-set
B1A910	Q8SPB0	PF00129	MHC_I	PF00129	MHC_I
O19243	Q8MHT1	PF00129	MHC_I	PF00129	MHC_I
B1A910	B1PV05	PF00129	MHC_I	PF00969	MHC_II_beta
Q8SPB8	Q9TSW2	PF00129	MHC_I	PF00129	MHC_I
Q8SPA1	B1PV05	PF00969	MHC_II_beta	PF07654	C1-set
Q8SPB0	Q8SPC3	PF00129	MHC_I	PF00129	MHC_I
A7XP04	B6DU29	PF00969	MHC_II_beta	PF07654	C1-set
Q8MHU3	O19194	PF00129	MHC_I	PF00129	MHC_I
Q95548	Q8MGX1	PF07654	C1-set	PF07654	C1-set
A5D9L0	Q8SPB3	PF00129	MHC_I	PF07654	C1-set
Q8SPB1	Q20BE7	PF07654	C1-set	PF07654	C1-set
Q6JHY6	Q9GIQ9	PF00969	MHC_II_beta	PF07654	C1-set
Q762J1	B5L2R1	PF00993	MHC_II_alpha	PF07654	C1-set
Q8SPA1	Q8MHS9	PF07654	C1-set	PF07654	C1-set
Q68VF6	Q5DLX1	PF00129	MHC_I	PF00969	MHC_II_beta
A1YHA1	Q68VF8	PF00129	MHC_I	PF00129	MHC_I
Q53ZW6	A5D9K9	PF00993	MHC_II_alpha	PF00993	MHC_II_alpha
Q1W6C6	A5D9K5	PF00969	MHC_II_beta	PF00993	MHC_II_alpha
Q8SPA1	Q5DLX5	PF00969	MHC_II_beta	PF07654	C1-set
Q68VF6	O62868	PF00129	MHC_I	PF07654	C1-set
B1A9L8	B1A9N6	PF00969	MHC_II_beta	PF07654	C1-set
A7XP04	Q7YQ94	PF00993	MHC_II_alpha	PF07654	C1-set
A5D9K9	Q5DLX5	PF00969	MHC_II_beta	PF00993	MHC_II_alpha
Q762J4	Q1W6C6	PF00969	MHC_II_beta	PF07654	C1-set
A5D9K9	Q4F868	PF00129	MHC_I	PF00993	MHC_II_alpha
Q860U4	Q53ZW6	PF00129	MHC_I	PF00993	MHC_II_alpha
Q0MS02	Q860U2	PF07654	C1-set	PF07654	C1-set
Q8SPB3	O19194	PF00129	MHC_I	PF00129	MHC_I
Q860V0	Q8HX71	PF00129	MHC_I	PF00969	MHC_II_beta
A1YHA1	O19245	PF00129	MHC_I	PF00129	MHC_I
Q8MGX1	Q9TSW5	PF00129	MHC_I	PF07654	C1-set
A7E1R9	Q860S5	PF00129	MHC_I	PF00969	MHC_II_beta
Q8MHH2	Q9TSW1	PF00129	MHC_I	PF00969	MHC_II_beta
Q762J4	Q5K4Q3	PF07654	C1-set	PF07654	C1-set
Q8SPA2	Q8WMZ2	PF00969	MHC_II_beta	PF07686	V-set
Q8MHT0	Q68VF5	PF00129	MHC_I	PF07654	C1-set
O19243	B5L2J6	PF00129	MHC_I	PF00993	MHC_II_alpha
Q0MS02	Q8MGX6	PF00129	MHC_I	PF07654	C1-set
Q95548	Q4F868	PF00129	MHC_I	PF07654	C1-set
Q8MGX3	B1A9P5	PF00129	MHC_I	PF00993	MHC_II_alpha
Q8SPA2	F1S887	PF00969	MHC_II_beta	PF07654	C1-set
Q1W6C6	Q9TQ75	PF00969	MHC_II_beta	PF00969	MHC_II_beta
Q53ZW6	Q9N2I3	PF00993	MHC_II_alpha	PF07686	V-set
Q8SPA4	Q9TSW2	PF00129	MHC_I	PF00129	MHC_I
Q866U4	D2KDA3	PF00969	MHC_II_beta	PF07654	C1-set
Q866U4	Q31076	PF00969	MHC_II_beta	PF07654	C1-set
Q6JHY6	Q9N2I3	PF07654	C1-set	PF07686	V-set
Q860U4	Q2PT71	PF00129	MHC_I	PF00969	MHC_II_beta
Q8MGX5	Q0MS02	PF00993	MHC_II_alpha	PF07654	C1-set
Q8MGX1	B5L2K9	PF00993	MHC_II_alpha	PF07654	C1-set
B2NJ26	Q5DM20	PF00969	MHC_II_beta	PF07654	C1-set
Q8SPC6	Q9TSW2	PF00129	MHC_I	PF00129	MHC_I
A7E1R4	Q8SPB8	PF00129	MHC_I	PF00129	MHC_I
Q8MGY1	B5L2K2	PF00129	MHC_I	PF00993	MHC_II_alpha
Q8SPB0	Q8SPB8	PF00129	MHC_I	PF00129	MHC_I
O62868	Q4F868	PF00129	MHC_I	PF07654	C1-set
A7XP04	D2KQK3	PF00969	MHC_II_beta	PF07654	C1-set
Q8SPB3	Q31076	PF00129	MHC_I	PF00969	MHC_II_beta
Q7YQ94	B5L2M3	PF00993	MHC_II_alpha	PF00993	MHC_II_alpha
Q1W6C6	Q8SPB8	PF00129	MHC_I	PF00969	MHC_II_beta
Q8SPC1	Q9GIR9	PF00129	MHC_I	PF00969	MHC_II_beta
Q9TSW6	Q9TSG7	PF00129	MHC_I	PF00969	MHC_II_beta
Q8MGX2	O62868	PF07654	C1-set	PF07654	C1-set
Q8MHU3	Q9TSG7	PF00129	MHC_I	PF00969	MHC_II_beta
Q8MHS9	Q860V0	PF00129	MHC_I	PF07654	C1-set
Q8SPB0	A5D9K9	PF00129	MHC_I	PF00993	MHC_II_alpha
Q1W6C6	O98263	PF00969	MHC_II_beta	PF07654	C1-set
Q8MGX3	Q8MHS9	PF00993	MHC_II_alpha	PF07654	C1-set
Q8SPA1	B5L2M3	PF00993	MHC_II_alpha	PF07654	C1-set
Q9TQ85	B5L2R1	PF00129	MHC_I	PF00993	MHC_II_alpha
Q9TSW2	B1A9N6	PF00129	MHC_I	PF00969	MHC_II_beta
O19363	Q8SPA4	PF00129	MHC_I	PF07654	C1-set
Q860V0	Q8SPB8	PF00129	MHC_I	PF00129	MHC_I
Q860U4	A7UAU0	PF00129	MHC_I	PF00969	MHC_II_beta
Q31067	Q8MHS9	PF07654	C1-set	PF07654	C1-set
Q8MGX5	Q53ZW6	PF00993	MHC_II_alpha	PF00993	MHC_II_alpha
B1PV05	A1YHA1	PF00129	MHC_I	PF00969	MHC_II_beta
Q8SPC6	Q5DLZ1	PF00129	MHC_I	PF00969	MHC_II_beta
Q8SPB0	Q06AT2	PF00129	MHC_I	PF00993	MHC_II_alpha
Q8SPC4	Q9GIR9	PF00969	MHC_II_beta	PF00969	MHC_II_beta
Q8SPA4	Q9GIR5	PF00129	MHC_I	PF00969	MHC_II_beta
Q4W5W4	A5D9K5	PF00993	MHC_II_alpha	PF07654	C1-set
O97981	B1A913	PF00993	MHC_II_alpha	PF07654	C1-set
D3GIN3	A5D9K9	PF00129	MHC_I	PF00993	MHC_II_alpha
A6YAP8	Q5KT01	PF00969	MHC_II_beta	PF07654	C1-set
A5D9K9	A7UAU0	PF00969	MHC_II_beta	PF00993	MHC_II_alpha
Q8MGX5	Q68VF1	PF00129	MHC_I	PF00993	MHC_II_alpha
Q8SPA2	A5D9L0	PF00969	MHC_II_beta	PF07654	C1-set
B2NJ26	B1PV05	PF00969	MHC_II_beta	PF07654	C1-set
O19245	Q9GIR5	PF00129	MHC_I	PF00969	MHC_II_beta
Q8MGX1	Q31083	PF00969	MHC_II_beta	PF07654	C1-set
O19194	B1A9N6	PF00129	MHC_I	PF00969	MHC_II_beta
O19243	P79595	PF00129	MHC_I	PF00969	MHC_II_beta
Q9TNZ2	Q860U4	PF00129	MHC_I	PF00129	MHC_I
Q68VF6	Q9TSG7	PF00129	MHC_I	PF00969	MHC_II_beta
Q9TQ85	B1A9L8	PF00129	MHC_I	PF07654	C1-set
Q8SPB1	B1A9P5	PF00129	MHC_I	PF07654	C1-set
O19363	B1A9N6	PF00969	MHC_II_beta	PF07654	C1-set
Q6S7D1	O19363	PF07654	C1-set	PF07654	C1-set
Q95548	B5L2J6	PF00993	MHC_II_alpha	PF07654	C1-set
D4NVU5	Q9GIR0	PF00129	MHC_I	PF00969	MHC_II_beta
Q8HX71	Q9GIR9	PF00969	MHC_II_beta	PF00969	MHC_II_beta
Q2PT71	F1RTN7	PF00129	MHC_I	PF00969	MHC_II_beta
Q4W5W4	F1S887	PF07654	C1-set	PF07654	C1-set
Q20BE7	A1YHA1	PF00129	MHC_I	PF07654	C1-set
Q8SPA4	Q68VF8	PF00129	MHC_I	PF00129	MHC_I
Q4W5W4	B6DU32	PF00969	MHC_II_beta	PF07654	C1-set
Q9TSW6	Q8SPC3	PF00129	MHC_I	PF00129	MHC_I
Q8SPA2	Q762J4	PF00969	MHC_II_beta	PF07654	C1-set
Q8SPA6	Q9TSG8	PF00129	MHC_I	PF00969	MHC_II_beta
B1A9L8	Q8SPA6	PF00129	MHC_I	PF07654	C1-set
A1YHA1	B2NJ26	PF00129	MHC_I	PF07654	C1-set
Q9TNZ2	B5L2J6	PF00129	MHC_I	PF00993	MHC_II_alpha
Q53ZW6	Q9GIR3	PF00969	MHC_II_beta	PF00993	MHC_II_alpha
Q6S7D1	Q9TT71	PF07654	C1-set	PF07686	V-set
A5D9L0	Q31057	PF00969	MHC_II_beta	PF07654	C1-set
Q8SPC4	Q0MS02	PF00969	MHC_II_beta	PF07654	C1-set
Q8MGX6	P79595	PF00129	MHC_I	PF00969	MHC_II_beta
B1A9L8	Q8MGX1	PF07654	C1-set	PF07654	C1-set
Q860V0	Q5DM20	PF00129	MHC_I	PF00969	MHC_II_beta
Q1T7A7	Q30KI7	PF00092	VWA	PF00092	VWA
Q8SPA6	Q8MHU3	PF00129	MHC_I	PF00129	MHC_I
Q8SPA2	Q8HX66	PF00129	MHC_I	PF00969	MHC_II_beta
Q9TQ85	Q2MJB0	PF00129	MHC_I	PF00969	MHC_II_beta
Q4AC39	Q9GIR3	PF00969	MHC_II_beta	PF07654	C1-set
A1YHA1	Q9TSG6	PF00129	MHC_I	PF00969	MHC_II_beta
O19243	Q5DLZ1	PF00129	MHC_I	PF00969	MHC_II_beta
Q0MS02	Q5DM20	PF00969	MHC_II_beta	PF07654	C1-set
O19194	Q8MGW9	PF00129	MHC_I	PF00969	MHC_II_beta
Q8MGX1	Q31076	PF00969	MHC_II_beta	PF07654	C1-set
A5D9K9	B5L2J3	PF00993	MHC_II_alpha	PF00993	MHC_II_alpha
Q8MGX5	Q1W6C6	PF00969	MHC_II_beta	PF00993	MHC_II_alpha
A7E1R9	Q1W6C6	PF00129	MHC_I	PF00969	MHC_II_beta
Q8MGX1	F1S2C3	PF00993	MHC_II_alpha	PF07654	C1-set
Q9TSW1	Q9GIR0	PF00129	MHC_I	PF00969	MHC_II_beta
Q8MGY1	B6DU29	PF00129	MHC_I	PF00969	MHC_II_beta
Q0MS02	Q7YNZ7	PF00129	MHC_I	PF07654	C1-set
A5D9K9	Q68VF6	PF00129	MHC_I	PF00993	MHC_II_alpha
Q0MS02	Q6JHZ1	PF00129	MHC_I	PF07654	C1-set
Q860V0	Q31083	PF00129	MHC_I	PF00969	MHC_II_beta
O98263	Q8SPA2	PF00969	MHC_II_beta	PF07654	C1-set
Q53ZW6	Q5DLZ1	PF00969	MHC_II_beta	PF00993	MHC_II_alpha
O62868	Q5KT01	PF00969	MHC_II_beta	PF07654	C1-set
O19243	Q5DLX5	PF00129	MHC_I	PF00969	MHC_II_beta
A5J0K7	A5J0L2	PF00104	Hormone_recep	PF00105	zf-C4
Q8SPB1	B5L2K2	PF00993	MHC_II_alpha	PF07654	C1-set
Q8MHU3	Q5DLX1	PF00129	MHC_I	PF00969	MHC_II_beta
Q9TQ85	Q8HX71	PF00129	MHC_I	PF00969	MHC_II_beta
Q9BEA4	Q860P1	PF00993	MHC_II_alpha	PF07654	C1-set
Q8SPB8	Q8MHT1	PF00129	MHC_I	PF00129	MHC_I
Q53ZW6	Q5DLX5	PF00969	MHC_II_beta	PF00993	MHC_II_alpha
Q860V2	Q9TT70	PF00129	MHC_I	PF07686	V-set
Q8HX71	B1PV05	PF00969	MHC_II_beta	PF00969	MHC_II_beta
B1A910	D3GIN3	PF00129	MHC_I	PF00129	MHC_I
Q1W6C6	B1PV05	PF00969	MHC_II_beta	PF00969	MHC_II_beta
Q95JH1	Q30KI7	PF00362	Integrin_beta	PF01839	FG-GAP
Q6S7D1	Q8MHT0	PF07654	C1-set	PF07654	C1-set
Q9TSW6	A1YHA1	PF00129	MHC_I	PF00129	MHC_I
Q860V2	Q860S5	PF00129	MHC_I	PF00969	MHC_II_beta
Q2PT71	A5D9L3	PF00969	MHC_II_beta	PF00969	MHC_II_beta
Q8MGX1	Q7YP01	PF00129	MHC_I	PF07654	C1-set
A5D9L3	Q860S5	PF00969	MHC_II_beta	PF00969	MHC_II_beta
Q2PT71	Q9GIQ9	PF00969	MHC_II_beta	PF00969	MHC_II_beta
Q4AC39	Q8SPC6	PF00129	MHC_I	PF07654	C1-set
Q4W5V5	Q8MGW9	PF00969	MHC_II_beta	PF07654	C1-set
Q8SPA4	Q8SPB8	PF00129	MHC_I	PF00129	MHC_I
O97981	Q4AC39	PF00993	MHC_II_alpha	PF07654	C1-set
Q9TSW1	O62868	PF00129	MHC_I	PF07654	C1-set
A7E1R4	B1A9P5	PF00129	MHC_I	PF00129	MHC_I
O98263	A7UAU0	PF00969	MHC_II_beta	PF07654	C1-set
Q8SPA6	Q68VF5	PF00129	MHC_I	PF00129	MHC_I
Q860V2	Q762J1	PF00129	MHC_I	PF07654	C1-set
Q4AC39	Q2MJB0	PF00969	MHC_II_beta	PF07654	C1-set
Q8MHU3	Q95548	PF00129	MHC_I	PF07654	C1-set
Q8MHT0	Q9GIR0	PF00969	MHC_II_beta	PF07654	C1-set
Q4W5V5	A5D9L3	PF00969	MHC_II_beta	PF07654	C1-set
Q8SPA1	Q5DM20	PF00969	MHC_II_beta	PF07654	C1-set
B5AIH2	Q9TSG6	PF00969	MHC_II_beta	PF07654	C1-set
Q6JHY6	Q2PT71	PF00969	MHC_II_beta	PF07654	C1-set
B2NJ26	Q8SPB3	PF00129	MHC_I	PF07654	C1-set
A7XP04	O77838	PF00969	MHC_II_beta	PF07654	C1-set
Q8SPA1	B5L2N1	PF00993	MHC_II_alpha	PF07654	C1-set
B5AIH2	B1A9P5	PF00129	MHC_I	PF07654	C1-set
Q8SPA4	F1S2C3	PF00129	MHC_I	PF00993	MHC_II_alpha
Q8MGW9	Q9BEA4	PF00969	MHC_II_beta	PF00993	MHC_II_alpha
Q9BEA4	Q8SPC3	PF00129	MHC_I	PF00993	MHC_II_alpha
Q860V2	A7XP04	PF00129	MHC_I	PF07654	C1-set
Q860V0	B1A9L8	PF00129	MHC_I	PF07654	C1-set
O97981	O19363	PF00993	MHC_II_alpha	PF07654	C1-set
O97981	D2KDA3	PF00969	MHC_II_beta	PF00993	MHC_II_alpha
O19363	Q5DLY7	PF00969	MHC_II_beta	PF07654	C1-set
Q8SPA1	D3GIN3	PF00129	MHC_I	PF07654	C1-set
Q8SPB0	B1A9J5	PF00129	MHC_I	PF00969	MHC_II_beta
Q8MHT9	Q53ZW6	PF00129	MHC_I	PF00993	MHC_II_alpha
O98263	Q8SPC3	PF00129	MHC_I	PF07654	C1-set
A5D9L3	B5L2R1	PF00969	MHC_II_beta	PF00993	MHC_II_alpha
Q8SPB8	B5L2M3	PF00129	MHC_I	PF00993	MHC_II_alpha
Q4W5W4	Q20BE7	PF07654	C1-set	PF07654	C1-set
Q8SPB3	Q8MHT1	PF00129	MHC_I	PF00129	MHC_I
Q860V0	Q8SPB3	PF00129	MHC_I	PF00129	MHC_I
A9X6R4	Q30KI8	PF01839	FG-GAP	PF07974	EGF_2
A5D9L3	Q8SPB8	PF00129	MHC_I	PF00969	MHC_II_beta
Q8SPB8	F1RQ22	PF00129	MHC_I	PF07654	C1-set
Q0MS02	Q9GIR0	PF00969	MHC_II_beta	PF07654	C1-set
Q0MS02	Q7YQ94	PF00993	MHC_II_alpha	PF07654	C1-set
Q8MGY1	A7ISN5	PF00129	MHC_I	PF00993	MHC_II_alpha
Q866U4	Q9TT70	PF07654	C1-set	PF07686	V-set
Q9TSW1	Q9TSG8	PF00129	MHC_I	PF00969	MHC_II_beta
Q8MHH2	Q9TSW2	PF00129	MHC_I	PF00969	MHC_II_beta
Q8MGX5	Q2MJB0	PF00969	MHC_II_beta	PF00993	MHC_II_alpha
Q8SPA6	Q860V0	PF00129	MHC_I	PF00129	MHC_I
B1A910	Q8SPC5	PF00129	MHC_I	PF07654	C1-set
O97981	Q8HX71	PF00969	MHC_II_beta	PF00993	MHC_II_alpha
A7E1R9	Q8MHT1	PF00129	MHC_I	PF00129	MHC_I
Q8MGX2	B5L2Q9	PF00993	MHC_II_alpha	PF07654	C1-set
Q762J4	Q6JHZ1	PF00129	MHC_I	PF07654	C1-set
A5D9K9	Q9GIR0	PF00969	MHC_II_beta	PF00993	MHC_II_alpha
Q8MGX2	Q95548	PF07654	C1-set	PF07654	C1-set
A7E1R9	A7XP04	PF00129	MHC_I	PF07654	C1-set
Q2PT71	Q5DLX5	PF00969	MHC_II_beta	PF00969	MHC_II_beta
Q5CD20	Q5CD21	PF01064	Activin_recp	PF01064	Activin_recp
Q8MHU3	B6DTX0	PF00129	MHC_I	PF00969	MHC_II_beta
Q860V0	Q8MHT1	PF00129	MHC_I	PF00129	MHC_I
B2NJ26	Q4AC39	PF07654	C1-set	PF07654	C1-set
Q8MGY1	Q8SPC3	PF00129	MHC_I	PF00129	MHC_I
Q8MGX2	Q6JHY5	PF07654	C1-set	PF07654	C1-set
Q8MHT0	B1PV05	PF00969	MHC_II_beta	PF07654	C1-set
A7XP04	Q9GIR3	PF00969	MHC_II_beta	PF07654	C1-set
B5AIH2	B2NJ26	PF07654	C1-set	PF07654	C1-set
O19194	Q8SPB1	PF00129	MHC_I	PF07654	C1-set
Q8SPB3	A7UAU0	PF00129	MHC_I	PF00969	MHC_II_beta
Q8SPC6	A5D9K5	PF00129	MHC_I	PF00993	MHC_II_alpha
Q8MHU3	Q762J1	PF00129	MHC_I	PF07654	C1-set
Q9TSW2	B6DTX0	PF00129	MHC_I	PF00969	MHC_II_beta
Q53ZW6	B5L2J9	PF00993	MHC_II_alpha	PF00993	MHC_II_alpha
A6YAP8	O77838	PF00969	MHC_II_beta	PF07654	C1-set
Q8MGX1	Q8MHU3	PF00129	MHC_I	PF07654	C1-set
Q8SPC6	Q8MGX5	PF00129	MHC_I	PF00993	MHC_II_alpha
O19194	Q5DLZ1	PF00129	MHC_I	PF00969	MHC_II_beta
Q860U2	B5L2K2	PF00993	MHC_II_alpha	PF07654	C1-set
Q860V2	Q9GIR0	PF00129	MHC_I	PF00969	MHC_II_beta
Q8SPA4	B1A9N6	PF00129	MHC_I	PF00969	MHC_II_beta
Q8SPA2	Q9BEA4	PF00969	MHC_II_beta	PF00993	MHC_II_alpha
Q8MHT9	Q8SPC4	PF00129	MHC_I	PF00969	MHC_II_beta
Q9TQ85	Q68VF6	PF00129	MHC_I	PF00129	MHC_I
Q762J4	F1S2C3	PF00993	MHC_II_alpha	PF07654	C1-set
A7XP04	Q860V0	PF00129	MHC_I	PF07654	C1-set
Q9TSW2	Q4W5W4	PF00129	MHC_I	PF07654	C1-set
Q505R2	F1RQ22	PF07654	C1-set	PF07654	C1-set
Q9TSW1	A7ISN5	PF00129	MHC_I	PF00993	MHC_II_alpha
Q4W5W4	O18872	PF00047	ig	PF07654	C1-set
Q8MGX2	Q8MGX5	PF00993	MHC_II_alpha	PF07654	C1-set
B1A9L8	B5L2J9	PF00993	MHC_II_alpha	PF07654	C1-set
Q9TNZ2	Q9TSW6	PF00129	MHC_I	PF00129	MHC_I
Q8SPB8	Q9TSG8	PF00129	MHC_I	PF00969	MHC_II_beta
A7XP04	F1RQA9	PF00129	MHC_I	PF07654	C1-set
Q8MHT0	Q8SPA6	PF00129	MHC_I	PF07654	C1-set
Q8MHS9	Q68VF1	PF00129	MHC_I	PF07654	C1-set
Q4W5W4	Q4AC39	PF07654	C1-set	PF07654	C1-set
Q6JHY6	Q4AC39	PF07654	C1-set	PF07654	C1-set
A7E1R9	F1RQ22	PF00129	MHC_I	PF07654	C1-set
Q9BEA4	A7UAU0	PF00969	MHC_II_beta	PF00993	MHC_II_alpha
O62868	Q8SPA4	PF00129	MHC_I	PF07654	C1-set
O19243	Q06AT2	PF00129	MHC_I	PF00993	MHC_II_alpha
A5D9K9	Q860U2	PF00993	MHC_II_alpha	PF07654	C1-set
B5AIH2	Q68VF5	PF00129	MHC_I	PF07654	C1-set
B2NJ26	Q860V0	PF00129	MHC_I	PF07654	C1-set
Q6JHY6	Q5DLY7	PF00969	MHC_II_beta	PF07654	C1-set
Q2PT71	O62868	PF00969	MHC_II_beta	PF07654	C1-set
Q95548	Q8SPA6	PF00129	MHC_I	PF07654	C1-set
Q762J1	O98263	PF07654	C1-set	PF07654	C1-set
Q860V0	Q68VF6	PF00129	MHC_I	PF00129	MHC_I
O97981	Q8SPC3	PF00129	MHC_I	PF00993	MHC_II_alpha
B5AIH2	B5L2N1	PF00993	MHC_II_alpha	PF07654	C1-set
Q9TSW6	Q8SPB3	PF00129	MHC_I	PF00129	MHC_I
Q8SPC4	Q5DLX1	PF00969	MHC_II_beta	PF00969	MHC_II_beta
A1YHA1	Q7YQ94	PF00129	MHC_I	PF00993	MHC_II_alpha
Q9TQ85	B1A913	PF00129	MHC_I	PF07654	C1-set
Q9BEA4	Q7YNZ7	PF00129	MHC_I	PF00993	MHC_II_alpha
Q9TSW2	B5L2R1	PF00129	MHC_I	PF00993	MHC_II_alpha
Q6S7D1	O19243	PF00129	MHC_I	PF07654	C1-set
Q8SPB8	Q5KT01	PF00129	MHC_I	PF00969	MHC_II_beta
B1A913	B5L2J3	PF00993	MHC_II_alpha	PF07654	C1-set
Q95548	Q8HX71	PF00969	MHC_II_beta	PF07654	C1-set
Q9TQ85	A7ISN5	PF00129	MHC_I	PF00993	MHC_II_alpha
Q9TSW2	Q9TSW5	PF00129	MHC_I	PF00129	MHC_I
Q8SPA6	Q68VF1	PF00129	MHC_I	PF00129	MHC_I
Q8SPB3	Q8SPC3	PF00129	MHC_I	PF00129	MHC_I
Q8MGX6	Q68VF8	PF00129	MHC_I	PF00129	MHC_I
D3GIN3	Q0MS02	PF00129	MHC_I	PF07654	C1-set
Q8SPB1	O77838	PF00969	MHC_II_beta	PF07654	C1-set
Q8MGY1	B5L2Q3	PF00129	MHC_I	PF00993	MHC_II_alpha
Q4W5W4	Q9TSW1	PF00129	MHC_I	PF07654	C1-set
Q8SPC1	Q7YP01	PF00129	MHC_I	PF00129	MHC_I
Q8MHH2	Q0MS02	PF00969	MHC_II_beta	PF07654	C1-set
Q8MGX2	P79595	PF00969	MHC_II_beta	PF07654	C1-set
A5D9L3	B6DU29	PF00969	MHC_II_beta	PF00969	MHC_II_beta
Q8MHU3	F1S2C4	PF00129	MHC_I	PF07654	C1-set
Q9TSW6	Q5DLZ1	PF00129	MHC_I	PF00969	MHC_II_beta
Q4AC39	Q762J1	PF07654	C1-set	PF07654	C1-set
Q8MGW9	B5L2K2	PF00969	MHC_II_beta	PF00993	MHC_II_alpha
Q860U2	Q8SPC3	PF00129	MHC_I	PF07654	C1-set
Q4AC39	Q20BE7	PF07654	C1-set	PF07654	C1-set
Q8MHT9	B5L2K9	PF00129	MHC_I	PF00993	MHC_II_alpha
Q762J1	Q8MGX5	PF00993	MHC_II_alpha	PF07654	C1-set
Q9TSW1	A1YHA1	PF00129	MHC_I	PF00129	MHC_I
Q860U4	Q06AT2	PF00129	MHC_I	PF00993	MHC_II_alpha
Q8SPB8	Q8SPC6	PF00129	MHC_I	PF00129	MHC_I
Q6JHY6	O19194	PF00129	MHC_I	PF07654	C1-set
Q8MGX3	Q8SPA4	PF00129	MHC_I	PF00993	MHC_II_alpha
Q6S7D1	Q9GIQ9	PF00969	MHC_II_beta	PF07654	C1-set
Q95548	Q8SPB8	PF00129	MHC_I	PF07654	C1-set
A5D9K9	O97981	PF00993	MHC_II_alpha	PF00993	MHC_II_alpha
Q6S7D1	B1A9P5	PF00129	MHC_I	PF07654	C1-set
Q866U4	Q860U4	PF00129	MHC_I	PF07654	C1-set
Q8SPA1	O18872	PF00047	ig	PF07654	C1-set
B1A913	B5L2R1	PF00993	MHC_II_alpha	PF07654	C1-set
Q860V2	Q8MHU3	PF00129	MHC_I	PF00129	MHC_I
Q8MGX2	O19194	PF00129	MHC_I	PF07654	C1-set
Q8MHU3	Q4AC39	PF00129	MHC_I	PF07654	C1-set
Q8MHS9	Q9TSW6	PF00129	MHC_I	PF07654	C1-set
Q8MGW9	P79595	PF00969	MHC_II_beta	PF00969	MHC_II_beta
Q8SPB8	Q8MGX3	PF00129	MHC_I	PF00993	MHC_II_alpha
Q8MGW9	F1RQ22	PF00969	MHC_II_beta	PF07654	C1-set
Q8MHU3	Q9GIR0	PF00129	MHC_I	PF00969	MHC_II_beta
Q505R2	Q8SPB8	PF00129	MHC_I	PF07654	C1-set
B1A910	P79595	PF00129	MHC_I	PF00969	MHC_II_beta
Q9TSW6	F1S2C4	PF00129	MHC_I	PF07654	C1-set
Q762J1	Q9GIR0	PF00969	MHC_II_beta	PF07654	C1-set
Q860U2	Q68VF8	PF00129	MHC_I	PF07654	C1-set
O19363	Q8SPC3	PF00129	MHC_I	PF07654	C1-set
Q860V0	F1RQ22	PF00129	MHC_I	PF07654	C1-set
Q20BE7	Q8MGX3	PF00993	MHC_II_alpha	PF07654	C1-set
Q866U4	F1RQ22	PF07654	C1-set	PF07654	C1-set
Q1W6C6	D2KDA3	PF00969	MHC_II_beta	PF00969	MHC_II_beta
O97981	P79595	PF00969	MHC_II_beta	PF00993	MHC_II_alpha
Q8SPA2	Q8SPB4	PF00969	MHC_II_beta	PF07654	C1-set
O98263	B5L2J3	PF00993	MHC_II_alpha	PF07654	C1-set
Q8MHU3	Q9N2I3	PF00129	MHC_I	PF07686	V-set
Q8MHT9	Q8SPA6	PF00129	MHC_I	PF00129	MHC_I
Q9BEA4	P79595	PF00969	MHC_II_beta	PF00993	MHC_II_alpha
Q8SPB0	Q8MHU3	PF00129	MHC_I	PF00129	MHC_I
Q8SPA6	A5D9K9	PF00129	MHC_I	PF00993	MHC_II_alpha
Q9BEA4	Q9GIR0	PF00969	MHC_II_beta	PF00993	MHC_II_alpha
Q4AC39	Q8MHT9	PF00129	MHC_I	PF07654	C1-set
Q1W6C6	O77838	PF00969	MHC_II_beta	PF00969	MHC_II_beta
A7XP04	B5L2K1	PF00993	MHC_II_alpha	PF07654	C1-set
A1YHA1	B6DU32	PF00129	MHC_I	PF00969	MHC_II_beta
Q8MGY1	Q4F868	PF00129	MHC_I	PF00129	MHC_I
A8DSD5	Q28984	PF01839	FG-GAP	PF07974	EGF_2
A5D9L3	O18872	PF00047	ig	PF00969	MHC_II_beta
B1PV05	Q762J4	PF00969	MHC_II_beta	PF07654	C1-set
Q4W5W4	F1S2C3	PF00993	MHC_II_alpha	PF07654	C1-set
Q8SPB3	Q8MGX3	PF00129	MHC_I	PF00993	MHC_II_alpha
Q4W5W4	Q5KT01	PF00969	MHC_II_beta	PF07654	C1-set
Q866U4	Q6JHY5	PF07654	C1-set	PF07654	C1-set
Q9TQ85	O77838	PF00129	MHC_I	PF00969	MHC_II_beta
O98263	D2KDA3	PF00969	MHC_II_beta	PF07654	C1-set
Q95546	Q2MJB0	PF00129	MHC_I	PF00969	MHC_II_beta
Q8MHT9	Q9TQ75	PF00129	MHC_I	PF00969	MHC_II_beta
Q31067	B5L2J3	PF00993	MHC_II_alpha	PF07654	C1-set
O97981	Q8MHU3	PF00129	MHC_I	PF00993	MHC_II_alpha
Q8MHU3	Q8MGW9	PF00129	MHC_I	PF00969	MHC_II_beta
Q505R2	Q9TT70	PF07654	C1-set	PF07686	V-set
A5D9L3	O77838	PF00969	MHC_II_beta	PF00969	MHC_II_beta
B5AIH2	Q7YQ94	PF00993	MHC_II_alpha	PF07654	C1-set
Q8MGX5	B5L2J3	PF00993	MHC_II_alpha	PF00993	MHC_II_alpha
Q505R2	Q860V0	PF00129	MHC_I	PF07654	C1-set
Q8SPA6	Q95547	PF00129	MHC_I	PF00969	MHC_II_beta
Q8MHU3	Q6JHZ1	PF00129	MHC_I	PF00129	MHC_I
B1A9L8	Q9GIR0	PF00969	MHC_II_beta	PF07654	C1-set
O19245	B1A9P5	PF00129	MHC_I	PF00129	MHC_I
Q8MGX3	Q8MHH2	PF00969	MHC_II_beta	PF00993	MHC_II_alpha
Q505R2	Q8SPB1	PF07654	C1-set	PF07654	C1-set
Q8MHT0	O77838	PF00969	MHC_II_beta	PF07654	C1-set
Q762J1	Q8MHH2	PF00969	MHC_II_beta	PF07654	C1-set
Q8MGX1	Q8SPB1	PF07654	C1-set	PF07654	C1-set
B1PV05	Q9TSG7	PF00969	MHC_II_beta	PF00969	MHC_II_beta
Q8SPC4	Q31076	PF00969	MHC_II_beta	PF00969	MHC_II_beta
B1PV05	Q8MHT0	PF00969	MHC_II_beta	PF07654	C1-set
Q53ZW6	D3GIN3	PF00129	MHC_I	PF00993	MHC_II_alpha
Q8MHH2	B6DU32	PF00969	MHC_II_beta	PF00969	MHC_II_beta
Q8SPC4	Q7YQ94	PF00969	MHC_II_beta	PF00993	MHC_II_alpha
B1A9L8	Q762J1	PF07654	C1-set	PF07654	C1-set
B5AIH2	O19081	PF00129	MHC_I	PF07654	C1-set
Q8SPC1	Q4F868	PF00129	MHC_I	PF00129	MHC_I
Q8SPC6	O19081	PF00129	MHC_I	PF00129	MHC_I
Q8MGX3	Q31057	PF00969	MHC_II_beta	PF00993	MHC_II_alpha
D3GIN3	O18872	PF00047	ig	PF00129	MHC_I
Q762J1	Q8SPC6	PF00129	MHC_I	PF07654	C1-set
Q8MGX1	O19194	PF00129	MHC_I	PF07654	C1-set
Q8SPC4	Q06AT2	PF00969	MHC_II_beta	PF00993	MHC_II_alpha
Q8MGX3	Q4F868	PF00129	MHC_I	PF00993	MHC_II_alpha
Q8SPB8	Q9GIR5	PF00129	MHC_I	PF00969	MHC_II_beta
Q9TSW6	Q860U4	PF00129	MHC_I	PF00129	MHC_I
Q8SPA2	O62868	PF00969	MHC_II_beta	PF07654	C1-set
Q5K4Q3	O19243	PF00129	MHC_I	PF07654	C1-set
Q5K4Q3	Q8SPA1	PF07654	C1-set	PF07654	C1-set
Q8MGX1	O19363	PF07654	C1-set	PF07654	C1-set
Q20BE7	Q8MHT0	PF07654	C1-set	PF07654	C1-set
Q8MHH2	Q95548	PF00969	MHC_II_beta	PF07654	C1-set
Q860U4	Q9TSW6	PF00129	MHC_I	PF00129	MHC_I
A7E1R4	Q8MHT9	PF00129	MHC_I	PF00129	MHC_I
Q20BE7	Q9TSW1	PF00129	MHC_I	PF07654	C1-set
Q31067	Q8MHT0	PF07654	C1-set	PF07654	C1-set
O19243	Q5KT01	PF00129	MHC_I	PF00969	MHC_II_beta
Q8MHU3	D2KDA3	PF00129	MHC_I	PF00969	MHC_II_beta
Q6JHY6	Q8SPC4	PF00969	MHC_II_beta	PF07654	C1-set
Q6S7D1	Q860U4	PF00129	MHC_I	PF07654	C1-set
Q68VF6	Q6JHY5	PF00129	MHC_I	PF07654	C1-set
Q68VF6	Q8MHH2	PF00129	MHC_I	PF00969	MHC_II_beta
O98263	Q06AT2	PF00993	MHC_II_alpha	PF07654	C1-set
Q8MHU3	B6DTX5	PF00129	MHC_I	PF00969	MHC_II_beta
Q8HX71	Q5K4Q3	PF00969	MHC_II_beta	PF07654	C1-set
Q8SPB3	B5L2J3	PF00129	MHC_I	PF00993	MHC_II_alpha
Q8MGY1	A5D9K9	PF00129	MHC_I	PF00993	MHC_II_alpha
Q8SPC1	Q68VF8	PF00129	MHC_I	PF00129	MHC_I
B1A913	Q53ZW6	PF00993	MHC_II_alpha	PF07654	C1-set
Q8SPB3	Q06AT2	PF00129	MHC_I	PF00993	MHC_II_alpha
A5D9K9	Q8SPC4	PF00969	MHC_II_beta	PF00993	MHC_II_alpha
Q4W5V5	Q20BE7	PF07654	C1-set	PF07654	C1-set
B1A910	B6DTX5	PF00129	MHC_I	PF00969	MHC_II_beta
B5AIH2	A7ISN5	PF00993	MHC_II_alpha	PF07654	C1-set
Q95546	Q7YNZ7	PF00129	MHC_I	PF00129	MHC_I
Q2PT71	Q7YP01	PF00129	MHC_I	PF00969	MHC_II_beta
Q5K4Q3	Q8SPC3	PF00129	MHC_I	PF07654	C1-set
Q8HX71	Q31057	PF00969	MHC_II_beta	PF00969	MHC_II_beta
Q8SPC1	O77838	PF00129	MHC_I	PF00969	MHC_II_beta
Q8SPB0	Q31057	PF00129	MHC_I	PF00969	MHC_II_beta
Q5K4Q3	Q31076	PF00969	MHC_II_beta	PF07654	C1-set
Q9TSW6	Q8SPB0	PF00129	MHC_I	PF00129	MHC_I
Q0MS02	Q860P1	PF07654	C1-set	PF07654	C1-set
Q8SPB1	F1RQA9	PF00129	MHC_I	PF07654	C1-set
Q8SPC4	A1YH99	PF00969	MHC_II_beta	PF07654	C1-set
Q5K4Q3	Q68VF8	PF00129	MHC_I	PF07654	C1-set
B1A913	B2NJ26	PF07654	C1-set	PF07654	C1-set
O19245	O18872	PF00047	ig	PF00129	MHC_I
Q9TNZ0	O18872	PF00047	ig	PF00129	MHC_I
Q8MHT9	B1A913	PF00129	MHC_I	PF07654	C1-set
Q762J1	O19081	PF00129	MHC_I	PF07654	C1-set
Q8HX71	O18872	PF00047	ig	PF00969	MHC_II_beta
Q68VF6	B5L2Q9	PF00129	MHC_I	PF00993	MHC_II_alpha
Q5K4Q3	Q9TSW2	PF00129	MHC_I	PF07654	C1-set
A7E1R9	Q9GIR9	PF00129	MHC_I	PF00969	MHC_II_beta
Q860V0	Q4W5V5	PF00129	MHC_I	PF07654	C1-set
Q9TSW1	Q8SPA4	PF00129	MHC_I	PF00129	MHC_I
A6YAP8	A5D9L3	PF00969	MHC_II_beta	PF07654	C1-set
A5D9K9	Q8MHU3	PF00129	MHC_I	PF00993	MHC_II_alpha
Q9TSW6	F1RQA9	PF00129	MHC_I	PF00129	MHC_I
B5AIH2	O98263	PF07654	C1-set	PF07654	C1-set
Q8MGX3	Q9TT71	PF00993	MHC_II_alpha	PF07686	V-set
Q9TSW1	Q9TQ75	PF00129	MHC_I	PF00969	MHC_II_beta
Q95546	A5D9L3	PF00129	MHC_I	PF00969	MHC_II_beta
Q1W6C6	Q31076	PF00969	MHC_II_beta	PF00969	MHC_II_beta
Q8SPA4	Q8MHT9	PF00129	MHC_I	PF00129	MHC_I
A7E1R9	Q8MGX3	PF00129	MHC_I	PF00993	MHC_II_alpha
O97981	A7XP04	PF00993	MHC_II_alpha	PF07654	C1-set
Q4W5W4	Q9TSG7	PF00969	MHC_II_beta	PF07654	C1-set
Q8SPA2	D2KQK3	PF00969	MHC_II_beta	PF00969	MHC_II_beta
B5AIH2	B1PV05	PF00969	MHC_II_beta	PF07654	C1-set
Q8MGX5	Q9TT71	PF00993	MHC_II_alpha	PF07686	V-set
Q4W5W4	Q31076	PF00969	MHC_II_beta	PF07654	C1-set
Q1W6C6	D2KQK3	PF00969	MHC_II_beta	PF00969	MHC_II_beta
Q1W6C6	Q9TSW6	PF00129	MHC_I	PF00969	MHC_II_beta
B1A913	Q7YNZ7	PF00129	MHC_I	PF07654	C1-set
Q8HX71	Q9TSG7	PF00969	MHC_II_beta	PF00969	MHC_II_beta
Q8MHT0	Q8SPB0	PF00129	MHC_I	PF07654	C1-set
Q1W6C6	Q9TSG7	PF00969	MHC_II_beta	PF00969	MHC_II_beta
Q8MGX3	Q8MGX1	PF00993	MHC_II_alpha	PF07654	C1-set
B2NJ26	Q9N2I3	PF07654	C1-set	PF07686	V-set
Q8MHS9	B1A9J5	PF00969	MHC_II_beta	PF07654	C1-set
B1PV05	Q8MGX2	PF00969	MHC_II_beta	PF07654	C1-set
Q8SPC6	Q5DM20	PF00129	MHC_I	PF00969	MHC_II_beta
Q8SPC4	Q762J4	PF00969	MHC_II_beta	PF07654	C1-set
A5D9K9	Q20BE7	PF00993	MHC_II_alpha	PF07654	C1-set
Q6S7D1	Q5DLY7	PF00969	MHC_II_beta	PF07654	C1-set
Q8HX71	Q8MHH2	PF00969	MHC_II_beta	PF00969	MHC_II_beta
Q68VF6	F1RTN7	PF00129	MHC_I	PF00129	MHC_I
Q9TSW6	B1A913	PF00129	MHC_I	PF07654	C1-set
Q8SPB0	Q9GIR0	PF00129	MHC_I	PF00969	MHC_II_beta
Q860U2	F1S2C3	PF00993	MHC_II_alpha	PF07654	C1-set
Q0MS02	Q9TSW6	PF00129	MHC_I	PF07654	C1-set
A7E1R4	B5L2R1	PF00129	MHC_I	PF00993	MHC_II_alpha
O98263	Q8SPA4	PF00129	MHC_I	PF07654	C1-set
Q9TQ85	A1YH99	PF00129	MHC_I	PF07654	C1-set
A6YAP8	Q68VF8	PF00129	MHC_I	PF07654	C1-set
Q68VF6	Q9GIR3	PF00129	MHC_I	PF00969	MHC_II_beta
Q860U4	F1S2C4	PF00129	MHC_I	PF07654	C1-set
Q505R2	Q8SPA6	PF00129	MHC_I	PF07654	C1-set
Q4W5W4	O19363	PF07654	C1-set	PF07654	C1-set
Q20BE7	Q68VF8	PF00129	MHC_I	PF07654	C1-set
Q4AC39	Q8MGX7	PF00129	MHC_I	PF07654	C1-set
Q8MGW9	O77838	PF00969	MHC_II_beta	PF00969	MHC_II_beta
Q9TNZ2	Q4W5W4	PF00129	MHC_I	PF07654	C1-set
A5D9K9	Q7YNZ7	PF00129	MHC_I	PF00993	MHC_II_alpha
A7E1R9	A5D9K9	PF00129	MHC_I	PF00993	MHC_II_alpha
B2NJ26	Q9TSG7	PF00969	MHC_II_beta	PF07654	C1-set
D3GIN3	A7ISN5	PF00129	MHC_I	PF00993	MHC_II_alpha
Q762J4	Q8SPC3	PF00129	MHC_I	PF07654	C1-set
Q8MHH2	Q8SPB1	PF00969	MHC_II_beta	PF07654	C1-set
Q9TNZ2	Q9TSG7	PF00129	MHC_I	PF00969	MHC_II_beta
Q8SPC1	Q06AT2	PF00129	MHC_I	PF00993	MHC_II_alpha
Q8MGX3	Q8HX66	PF00129	MHC_I	PF00993	MHC_II_alpha
Q6R3N3	F1SUB0	PF00047	ig	PF07679	I-set
Q8MHH2	A7XP04	PF00969	MHC_II_beta	PF07654	C1-set
Q9TSW6	O19194	PF00129	MHC_I	PF00129	MHC_I
O97981	F1S2C4	PF00993	MHC_II_alpha	PF07654	C1-set
A5D9L0	Q9TT70	PF07654	C1-set	PF07686	V-set
Q8SPA4	Q95547	PF00129	MHC_I	PF00969	MHC_II_beta
Q866U4	D3GIN3	PF00129	MHC_I	PF07654	C1-set
Q0MS02	A1YHA1	PF00129	MHC_I	PF07654	C1-set
Q68VF6	O19363	PF00129	MHC_I	PF07654	C1-set
B5AIH2	Q860V2	PF00129	MHC_I	PF07654	C1-set
Q4AC39	Q9GIQ9	PF00969	MHC_II_beta	PF07654	C1-set
A5D9K9	Q860V2	PF00129	MHC_I	PF00993	MHC_II_alpha
Q95546	Q8SPB1	PF00129	MHC_I	PF07654	C1-set
O19194	Q5DLY7	PF00129	MHC_I	PF00969	MHC_II_beta
O19194	Q8WMZ2	PF00129	MHC_I	PF07686	V-set
Q8MGY1	Q9TT70	PF00129	MHC_I	PF07686	V-set
Q20BE7	Q9N2I3	PF07654	C1-set	PF07686	V-set
A6YAP8	Q4AC39	PF07654	C1-set	PF07654	C1-set
O62868	Q9TSW5	PF00129	MHC_I	PF07654	C1-set
Q95546	O19363	PF00129	MHC_I	PF07654	C1-set
Q8SPA4	B5L2Q9	PF00129	MHC_I	PF00993	MHC_II_alpha
Q8MHT9	B2NJ26	PF00129	MHC_I	PF07654	C1-set
A5D9L3	Q9TT70	PF00969	MHC_II_beta	PF07686	V-set
Q8MGW9	Q860S5	PF00969	MHC_II_beta	PF00969	MHC_II_beta
Q95548	Q8SPB4	PF07654	C1-set	PF07654	C1-set
O97981	Q95547	PF00969	MHC_II_beta	PF00993	MHC_II_alpha
Q5K4Q3	B5L2K2	PF00993	MHC_II_alpha	PF07654	C1-set
B1A913	Q8WMZ2	PF07654	C1-set	PF07686	V-set
Q866U4	Q8MHU3	PF00129	MHC_I	PF07654	C1-set
Q8MGX5	Q8SPC6	PF00129	MHC_I	PF00993	MHC_II_alpha
Q9TNZ0	Q860P1	PF00129	MHC_I	PF07654	C1-set
Q8SPC6	B5L2M3	PF00129	MHC_I	PF00993	MHC_II_alpha
Q762J1	A7XP04	PF07654	C1-set	PF07654	C1-set
Q8MGX3	Q9TSW6	PF00129	MHC_I	PF00993	MHC_II_alpha
Q8MGX3	A7XP04	PF00993	MHC_II_alpha	PF07654	C1-set
Q866U4	Q9BE99	PF07654	C1-set	PF07686	V-set
Q8MGX6	Q4W5W4	PF00129	MHC_I	PF07654	C1-set
Q8SPA6	Q9TSW5	PF00129	MHC_I	PF00129	MHC_I
Q860U4	B1A913	PF00129	MHC_I	PF07654	C1-set
A5D9L3	Q9TSW1	PF00129	MHC_I	PF00969	MHC_II_beta
B5AIH2	B1A9J5	PF00969	MHC_II_beta	PF07654	C1-set
Q8MHH2	F1RQ22	PF00969	MHC_II_beta	PF07654	C1-set
Q6JHY6	D2KQK3	PF00969	MHC_II_beta	PF07654	C1-set
D3GIN3	Q8MHH2	PF00129	MHC_I	PF00969	MHC_II_beta
Q0MS02	Q8MHU3	PF00129	MHC_I	PF07654	C1-set
A7XP04	A5D9K9	PF00993	MHC_II_alpha	PF07654	C1-set
Q6S7D1	B6DTX5	PF00969	MHC_II_beta	PF07654	C1-set
Q6S7D1	A1YH99	PF07654	C1-set	PF07654	C1-set
Q8SPC1	B5L2Q9	PF00129	MHC_I	PF00993	MHC_II_alpha
Q1W6C6	P79595	PF00969	MHC_II_beta	PF00969	MHC_II_beta
A5D9K9	Q8SPC6	PF00129	MHC_I	PF00993	MHC_II_alpha
B1A9L8	B1A9J5	PF00969	MHC_II_beta	PF07654	C1-set
O19194	O19363	PF00129	MHC_I	PF07654	C1-set
Q9BEA4	B2NJ26	PF00993	MHC_II_alpha	PF07654	C1-set
Q860U4	Q8SPA4	PF00129	MHC_I	PF00129	MHC_I
Q8MHT9	Q0MS02	PF00129	MHC_I	PF07654	C1-set
Q31067	B5L2Q9	PF00993	MHC_II_alpha	PF07654	C1-set
A7E1R4	B5L2J6	PF00129	MHC_I	PF00993	MHC_II_alpha
Q8SPA6	A1YH99	PF00129	MHC_I	PF07654	C1-set
Q8SPC4	A7UAU0	PF00969	MHC_II_beta	PF00969	MHC_II_beta
B1A910	Q7YQ94	PF00129	MHC_I	PF00993	MHC_II_alpha
Q6S7D1	Q53ZW6	PF00993	MHC_II_alpha	PF07654	C1-set
O19243	Q1W6C6	PF00129	MHC_I	PF00969	MHC_II_beta
Q8MHS9	Q8SPC6	PF00129	MHC_I	PF07654	C1-set
Q8MHU3	Q9TSW1	PF00129	MHC_I	PF00129	MHC_I
Q8MGX1	B1A913	PF07654	C1-set	PF07654	C1-set
B1A910	Q860U2	PF00129	MHC_I	PF07654	C1-set
Q31067	B1A9N6	PF00969	MHC_II_beta	PF07654	C1-set
Q8SPC6	Q8MHT0	PF00129	MHC_I	PF07654	C1-set
Q9TQ85	Q5K4Q3	PF00129	MHC_I	PF07654	C1-set
Q8MHT0	Q8SPC6	PF00129	MHC_I	PF07654	C1-set
B1A910	Q2PT71	PF00129	MHC_I	PF00969	MHC_II_beta
Q8MGX5	Q9TSG7	PF00969	MHC_II_beta	PF00993	MHC_II_alpha
Q8SPB3	Q8SPB1	PF00129	MHC_I	PF07654	C1-set
Q8MHS9	Q9TSG7	PF00969	MHC_II_beta	PF07654	C1-set
O97981	Q53ZW6	PF00993	MHC_II_alpha	PF00993	MHC_II_alpha
Q8SPB0	B5L2Q3	PF00129	MHC_I	PF00993	MHC_II_alpha
Q8MGX3	O77838	PF00969	MHC_II_beta	PF00993	MHC_II_alpha
Q860V2	Q8SPB1	PF00129	MHC_I	PF07654	C1-set
Q860U4	B5L2J3	PF00129	MHC_I	PF00993	MHC_II_alpha
Q8SPC1	Q8MGX6	PF00129	MHC_I	PF00129	MHC_I
Q4W5W4	Q9BEA4	PF00993	MHC_II_alpha	PF07654	C1-set
O19363	Q68VF8	PF00129	MHC_I	PF07654	C1-set
Q8SPC6	F1RTN7	PF00129	MHC_I	PF00129	MHC_I
Q860U2	D2KQK3	PF00969	MHC_II_beta	PF07654	C1-set
Q8SPC6	Q8MHT9	PF00129	MHC_I	PF00129	MHC_I
Q8SPB8	B5L2Q9	PF00129	MHC_I	PF00993	MHC_II_alpha
Q8HX71	B5L2P3	PF00969	MHC_II_beta	PF00993	MHC_II_alpha
O19194	Q68VF6	PF00129	MHC_I	PF00129	MHC_I
Q8SPC1	Q8SPA6	PF00129	MHC_I	PF00129	MHC_I
B2NJ26	Q9GIR0	PF00969	MHC_II_beta	PF07654	C1-set
Q5K4Q3	Q8HX66	PF00129	MHC_I	PF07654	C1-set
Q8SPA1	F1RQA9	PF00129	MHC_I	PF07654	C1-set
Q4AC39	Q31076	PF00969	MHC_II_beta	PF07654	C1-set
Q8MGX6	Q9GIR3	PF00129	MHC_I	PF00969	MHC_II_beta
Q68VF6	B5L2N1	PF00129	MHC_I	PF00993	MHC_II_alpha
B2NJ26	Q9BEA4	PF00993	MHC_II_alpha	PF07654	C1-set
O98263	Q68VF1	PF00129	MHC_I	PF07654	C1-set
Q95546	B6DU32	PF00129	MHC_I	PF00969	MHC_II_beta
Q8MHU3	Q8MGX7	PF00129	MHC_I	PF00129	MHC_I
D4NVU5	Q4AC39	PF00129	MHC_I	PF07654	C1-set
Q8MHU3	Q68VF8	PF00129	MHC_I	PF00129	MHC_I
Q53ZW6	Q8MGX2	PF00993	MHC_II_alpha	PF07654	C1-set
Q505R2	Q31083	PF00969	MHC_II_beta	PF07654	C1-set
Q8MGX1	Q8SPA1	PF07654	C1-set	PF07654	C1-set
Q8SPB3	Q7YP01	PF00129	MHC_I	PF00129	MHC_I
Q6JHY6	F1RQA9	PF00129	MHC_I	PF07654	C1-set
Q7YQ94	F1S887	PF00993	MHC_II_alpha	PF07654	C1-set
O19363	F1RQ22	PF07654	C1-set	PF07654	C1-set
Q31067	Q6JHY5	PF07654	C1-set	PF07654	C1-set
Q9TNZ0	B1A9L8	PF00129	MHC_I	PF07654	C1-set
A5D9L0	O62868	PF07654	C1-set	PF07654	C1-set
Q8SPB8	Q8WMZ2	PF00129	MHC_I	PF07686	V-set
A5D9K9	A7UAS5	PF00969	MHC_II_beta	PF00993	MHC_II_alpha
Q8SPB8	Q9BEA4	PF00129	MHC_I	PF00993	MHC_II_alpha
Q8MHH2	Q8HX71	PF00969	MHC_II_beta	PF00969	MHC_II_beta
Q762J1	F1RQA9	PF00129	MHC_I	PF07654	C1-set
B5AIH2	Q8SPA6	PF00129	MHC_I	PF07654	C1-set
A1YHA1	Q8SPC6	PF00129	MHC_I	PF00129	MHC_I
Q8SPB0	Q9GIR5	PF00129	MHC_I	PF00969	MHC_II_beta
O19243	O98263	PF00129	MHC_I	PF07654	C1-set
O19194	Q5DM20	PF00129	MHC_I	PF00969	MHC_II_beta
Q8SPA1	A5D9K9	PF00993	MHC_II_alpha	PF07654	C1-set
Q860V2	D2KQK3	PF00129	MHC_I	PF00969	MHC_II_beta
Q866U4	O18872	PF00047	ig	PF07654	C1-set
Q8MHS9	Q8SPB4	PF07654	C1-set	PF07654	C1-set
Q1T7A7	A8DNU5	PF00092	VWA	PF00092	VWA
Q8MGY1	O77838	PF00129	MHC_I	PF00969	MHC_II_beta
Q2PT71	O19363	PF00969	MHC_II_beta	PF07654	C1-set
Q866U4	Q762J1	PF07654	C1-set	PF07654	C1-set
O98263	B5L2R1	PF00993	MHC_II_alpha	PF07654	C1-set
Q8MHS9	Q8MGW9	PF00969	MHC_II_beta	PF07654	C1-set
O19363	F1S2C4	PF07654	C1-set	PF07654	C1-set
Q8MGY1	B5L2J6	PF00129	MHC_I	PF00993	MHC_II_alpha
Q53ZW6	Q4F868	PF00129	MHC_I	PF00993	MHC_II_alpha
Q8SPC4	B6DU29	PF00969	MHC_II_beta	PF00969	MHC_II_beta
Q8MGX2	Q9TQ75	PF00969	MHC_II_beta	PF07654	C1-set
Q4W5W4	Q5DLX5	PF00969	MHC_II_beta	PF07654	C1-set
Q4W5V5	Q5DLX5	PF00969	MHC_II_beta	PF07654	C1-set
O19363	Q8SPB4	PF07654	C1-set	PF07654	C1-set
Q8SPC6	Q8SPB0	PF00129	MHC_I	PF00129	MHC_I
Q53ZW6	Q9GIR5	PF00969	MHC_II_beta	PF00993	MHC_II_alpha
A1YHA1	Q5DM20	PF00129	MHC_I	PF00969	MHC_II_beta
O97981	Q762J1	PF00993	MHC_II_alpha	PF07654	C1-set
Q8SPC6	B1A9N6	PF00129	MHC_I	PF00969	MHC_II_beta
Q8MGX1	Q8MHS9	PF07654	C1-set	PF07654	C1-set
Q20BE7	Q8SPB1	PF07654	C1-set	PF07654	C1-set
Q860U2	B5L2P3	PF00993	MHC_II_alpha	PF07654	C1-set
Q8MGY1	Q9TSG7	PF00129	MHC_I	PF00969	MHC_II_beta
Q53ZW6	F1S2C4	PF00993	MHC_II_alpha	PF07654	C1-set
O19194	Q9TSW2	PF00129	MHC_I	PF00129	MHC_I
Q8MGX3	Q68VF8	PF00129	MHC_I	PF00993	MHC_II_alpha
A7E1R9	B5L2J6	PF00129	MHC_I	PF00993	MHC_II_alpha
Q8SPB1	Q8MGX7	PF00129	MHC_I	PF07654	C1-set
Q8MHT9	O62868	PF00129	MHC_I	PF07654	C1-set
A7XP04	O98263	PF07654	C1-set	PF07654	C1-set
Q68VF6	Q2PT71	PF00129	MHC_I	PF00969	MHC_II_beta
Q1W6C6	Q8SPA2	PF00969	MHC_II_beta	PF00969	MHC_II_beta
O98263	B5L2N1	PF00993	MHC_II_alpha	PF07654	C1-set
Q53ZW6	Q95548	PF00993	MHC_II_alpha	PF07654	C1-set
Q8SPA6	Q5DM20	PF00129	MHC_I	PF00969	MHC_II_beta
Q4W5W4	A7XP04	PF07654	C1-set	PF07654	C1-set
Q8MHH2	Q5DLX1	PF00969	MHC_II_beta	PF00969	MHC_II_beta
Q9BEA4	Q7YP01	PF00129	MHC_I	PF00993	MHC_II_alpha
O19245	B5L2N1	PF00129	MHC_I	PF00993	MHC_II_alpha
Q95546	Q8SPA2	PF00129	MHC_I	PF00969	MHC_II_beta
Q0MS02	Q8MGX3	PF00993	MHC_II_alpha	PF07654	C1-set
B1A9L8	A7UAS5	PF00969	MHC_II_beta	PF07654	C1-set
O19245	Q8SPB1	PF00129	MHC_I	PF07654	C1-set
Q9TSW6	A5D9K5	PF00129	MHC_I	PF00993	MHC_II_alpha
Q8MHU3	O77838	PF00129	MHC_I	PF00969	MHC_II_beta
Q762J1	Q9TSW6	PF00129	MHC_I	PF07654	C1-set
Q4AC39	Q8SPA1	PF07654	C1-set	PF07654	C1-set
Q8HX71	A5D9L0	PF00969	MHC_II_beta	PF07654	C1-set
Q5K4Q3	Q9TT70	PF07654	C1-set	PF07686	V-set
Q866U4	F1S887	PF07654	C1-set	PF07654	C1-set
Q8MHS9	A7ISN5	PF00993	MHC_II_alpha	PF07654	C1-set
Q762J1	Q860P1	PF07654	C1-set	PF07654	C1-set
Q860V0	Q5KT01	PF00129	MHC_I	PF00969	MHC_II_beta
Q8SPC1	Q9GIQ9	PF00129	MHC_I	PF00969	MHC_II_beta
Q4QTJ9	F1SC50	PF00020	TNFR_c6	PF00229	TNF
A7E1R9	Q9TSW1	PF00129	MHC_I	PF00129	MHC_I
A7E1R9	Q7YNZ7	PF00129	MHC_I	PF00129	MHC_I
Q8MHH2	B5L2P3	PF00969	MHC_II_beta	PF00993	MHC_II_alpha
Q866U4	F1RQA9	PF00129	MHC_I	PF07654	C1-set
Q860U2	O19245	PF00129	MHC_I	PF07654	C1-set
A9X6R4	F1RQY8	PF01839	FG-GAP	PF07974	EGF_2
Q8MGY1	F1RQA9	PF00129	MHC_I	PF00129	MHC_I
Q9GM51	Q9TUN6	PF00362	Integrin_beta	PF01839	FG-GAP
Q8MHH2	A7UAS5	PF00969	MHC_II_beta	PF00969	MHC_II_beta
B5AIH2	Q7YNZ7	PF00129	MHC_I	PF07654	C1-set
Q8SPA1	Q31076	PF00969	MHC_II_beta	PF07654	C1-set
Q8SPA1	Q762J4	PF07654	C1-set	PF07654	C1-set
Q4W5W4	Q95548	PF07654	C1-set	PF07654	C1-set
B1A910	A7XP04	PF00129	MHC_I	PF07654	C1-set
Q8SPA6	F1RQ22	PF00129	MHC_I	PF07654	C1-set
Q8SPC4	Q860U2	PF00969	MHC_II_beta	PF07654	C1-set
O19245	B5L2J9	PF00129	MHC_I	PF00993	MHC_II_alpha
Q8SPB0	Q860U2	PF00129	MHC_I	PF07654	C1-set
A6YAP8	F1S887	PF07654	C1-set	PF07654	C1-set
Q860V2	B5L2N1	PF00129	MHC_I	PF00993	MHC_II_alpha
Q8MHS9	O19194	PF00129	MHC_I	PF07654	C1-set
Q9TNZ0	Q6JHZ1	PF00129	MHC_I	PF00129	MHC_I
O62868	B5L2Q3	PF00993	MHC_II_alpha	PF07654	C1-set
Q31067	Q95548	PF07654	C1-set	PF07654	C1-set
Q860U4	Q9GIR3	PF00129	MHC_I	PF00969	MHC_II_beta
Q4W5V5	F1S2C4	PF07654	C1-set	PF07654	C1-set
B1A910	Q6JHY5	PF00129	MHC_I	PF07654	C1-set
Q68VF6	Q860P1	PF00129	MHC_I	PF07654	C1-set
Q9TSW2	Q860P1	PF00129	MHC_I	PF07654	C1-set
Q866U4	Q4W5W4	PF07654	C1-set	PF07654	C1-set
Q2PT71	B2NJ26	PF00969	MHC_II_beta	PF07654	C1-set
Q8MGX2	Q20BE7	PF07654	C1-set	PF07654	C1-set
A7E1R9	O19243	PF00129	MHC_I	PF00129	MHC_I
Q53ZW6	B2NJ26	PF00993	MHC_II_alpha	PF07654	C1-set
Q1W6C6	Q95548	PF00969	MHC_II_beta	PF07654	C1-set
Q8MGX2	Q68VF8	PF00129	MHC_I	PF07654	C1-set
A5D9L3	Q7YQ94	PF00969	MHC_II_beta	PF00993	MHC_II_alpha
Q9TSW6	F1RQ22	PF00129	MHC_I	PF07654	C1-set
Q0MS02	A7XP04	PF07654	C1-set	PF07654	C1-set
A1YHA1	Q31057	PF00129	MHC_I	PF00969	MHC_II_beta
Q95548	Q9TSW5	PF00129	MHC_I	PF07654	C1-set
A1YHA1	Q8SPA6	PF00129	MHC_I	PF00129	MHC_I
Q8SPB0	Q6JHY5	PF00129	MHC_I	PF07654	C1-set
B5AIH2	Q31057	PF00969	MHC_II_beta	PF07654	C1-set
Q5K4Q3	F1RQ22	PF07654	C1-set	PF07654	C1-set
Q8MHT0	A7ISN5	PF00993	MHC_II_alpha	PF07654	C1-set
A5D9L0	B5L2P3	PF00993	MHC_II_alpha	PF07654	C1-set
D4NVU5	F1RTN7	PF00129	MHC_I	PF00129	MHC_I
Q8SPA1	Q7YP01	PF00129	MHC_I	PF07654	C1-set
B1A9L8	Q9N2I3	PF07654	C1-set	PF07686	V-set
Q8MHS9	Q5DLZ1	PF00969	MHC_II_beta	PF07654	C1-set
Q8SPA1	F1RQ22	PF07654	C1-set	PF07654	C1-set
Q8SPB8	Q31076	PF00129	MHC_I	PF00969	MHC_II_beta
Q8HX71	B5L2K2	PF00969	MHC_II_beta	PF00993	MHC_II_alpha
Q8MGX2	Q8SPC4	PF00969	MHC_II_beta	PF07654	C1-set
B1A9L8	Q4F868	PF00129	MHC_I	PF07654	C1-set
Q8SPA2	Q95548	PF00969	MHC_II_beta	PF07654	C1-set
Q8MHH2	Q9GIR5	PF00969	MHC_II_beta	PF00969	MHC_II_beta
O19245	B1A9J5	PF00129	MHC_I	PF00969	MHC_II_beta
Q95546	P79595	PF00129	MHC_I	PF00969	MHC_II_beta
Q95548	B5L2Q3	PF00993	MHC_II_alpha	PF07654	C1-set
Q505R2	B5L2J9	PF00993	MHC_II_alpha	PF07654	C1-set
Q95548	A7XP04	PF07654	C1-set	PF07654	C1-set
A5D9L3	A5D9L0	PF00969	MHC_II_beta	PF07654	C1-set
Q8MGX1	Q8SPA2	PF00969	MHC_II_beta	PF07654	C1-set
Q4W5W4	A5D9K9	PF00993	MHC_II_alpha	PF07654	C1-set
Q8SPC6	B5L2Q9	PF00129	MHC_I	PF00993	MHC_II_alpha
A7E1R9	Q8MGX1	PF00129	MHC_I	PF07654	C1-set
Q8MGW9	Q9TT71	PF00969	MHC_II_beta	PF07686	V-set
Q8SPC6	Q9GIR5	PF00129	MHC_I	PF00969	MHC_II_beta
Q6JHY6	F1RTN7	PF00129	MHC_I	PF07654	C1-set
Q8MHS9	Q8MHU3	PF00129	MHC_I	PF07654	C1-set
Q8SPA1	Q8SPC5	PF07654	C1-set	PF07654	C1-set
Q5K4Q3	Q9N2I3	PF07654	C1-set	PF07686	V-set
Q8SPC4	Q8MHU3	PF00129	MHC_I	PF00969	MHC_II_beta
O97981	B2NJ26	PF00993	MHC_II_alpha	PF07654	C1-set
Q53ZW6	Q8WMZ2	PF00993	MHC_II_alpha	PF07686	V-set
Q8MGW9	Q68VF5	PF00129	MHC_I	PF00969	MHC_II_beta
Q1W6C6	Q8SPC5	PF00969	MHC_II_beta	PF07654	C1-set
Q6JHY6	Q9TSW2	PF00129	MHC_I	PF07654	C1-set
A5D9K9	A1YHA1	PF00129	MHC_I	PF00993	MHC_II_alpha
Q95548	Q31076	PF00969	MHC_II_beta	PF07654	C1-set
O19194	A5D9L3	PF00129	MHC_I	PF00969	MHC_II_beta
O98263	Q68VF6	PF00129	MHC_I	PF07654	C1-set
O19194	Q8SPA1	PF00129	MHC_I	PF07654	C1-set
Q8HX71	A5D9K9	PF00969	MHC_II_beta	PF00993	MHC_II_alpha
A1YHA1	Q8MGX7	PF00129	MHC_I	PF00129	MHC_I
D3GIN3	A1YH99	PF00129	MHC_I	PF07654	C1-set
A5D9L3	Q7YNZ7	PF00129	MHC_I	PF00969	MHC_II_beta
O19245	Q95548	PF00129	MHC_I	PF07654	C1-set
Q866U4	B5L2J9	PF00993	MHC_II_alpha	PF07654	C1-set
Q20BE7	B5L2J9	PF00993	MHC_II_alpha	PF07654	C1-set
Q9TNZ2	Q8MGX5	PF00129	MHC_I	PF00993	MHC_II_alpha
A7XP04	O19194	PF00129	MHC_I	PF07654	C1-set
Q20BE7	B5L2R1	PF00993	MHC_II_alpha	PF07654	C1-set
Q8SPA4	Q8SPC6	PF00129	MHC_I	PF00129	MHC_I
D4NVU5	F1S2C3	PF00129	MHC_I	PF00993	MHC_II_alpha
Q8MGX5	Q8SPC4	PF00969	MHC_II_beta	PF00993	MHC_II_alpha
A6YAP8	F1S2C3	PF00993	MHC_II_alpha	PF07654	C1-set
D3GIN3	Q53ZW6	PF00129	MHC_I	PF00993	MHC_II_alpha
Q95546	Q860U4	PF00129	MHC_I	PF00129	MHC_I
Q6S7D1	Q68VF1	PF00129	MHC_I	PF07654	C1-set
[truncated: 10,137 more rows]
